# Supplementary material for: NetBID2 provides comprehensive hidden driver analysis
Source: Nat Commun. 2023 May 4;14:2581. doi: 10.1038/s41467-023-38335-6 (PMC10160099; doi:10.1038/s41467-023-38335-6)
Supplement: Supplementary file 3 — Source data [file 41467_2023_38335_MOESM3_ESM.xlsx]

## Sheet: Figure 2a
Sample.ID	patientID	MYC_MUT	KRAS_MUT	MYC.AMP	KRAS.AMP
TCGA-44-7661	TCGA-44-7661-01A	0	1	1	1
TCGA-MP-A4TF	TCGA-MP-A4TF-01A	0	1	1	1
TCGA-05-4250	TCGA-05-4250-01A	0	1	0	1
TCGA-05-4433	TCGA-05-4433-01A	0	1	0	1
TCGA-44-7672	TCGA-44-7672-01A	0	1	0	1
TCGA-50-5941	TCGA-50-5941-01A	0	1	0	1
TCGA-50-8459	TCGA-50-8459-01A	0	1	0	1
TCGA-55-7283	TCGA-55-7283-01A	0	1	0	1
TCGA-55-7576	TCGA-55-7576-01A	0	1	0	1
TCGA-55-7815	TCGA-55-7815-01A	0	1	0	1
TCGA-55-7910	TCGA-55-7910-01A	0	1	0	1
TCGA-55-8094	TCGA-55-8094-01A	0	1	0	1
TCGA-67-3774	TCGA-67-3774-01A	0	1	0	1
TCGA-91-6836	TCGA-91-6836-01A	0	1	0	1
TCGA-99-8028	TCGA-99-8028-01A	0	1	0	1
TCGA-MN-A4N5	TCGA-MN-A4N5-01A	0	1	0	1
TCGA-MP-A4TK	TCGA-MP-A4TK-01A	0	1	0	1
TCGA-69-8253	TCGA-69-8253-01A	1	1	0	0
TCGA-86-A4JF	TCGA-86-A4JF-01A	1	1	0	0
TCGA-44-7671	TCGA-44-7671-01A	0	1	1	0
TCGA-4B-A93V	TCGA-4B-A93V-01A	0	1	1	0
TCGA-55-8097	TCGA-55-8097-01A	0	1	1	0
TCGA-62-A46S	TCGA-62-A46S-01A	0	1	1	0
TCGA-78-7145	TCGA-78-7145-01A	0	1	1	0
TCGA-78-7161	TCGA-78-7161-01A	0	1	1	0
TCGA-78-7167	TCGA-78-7167-01A	0	1	1	0
TCGA-86-8359	TCGA-86-8359-01A	0	1	1	0
TCGA-86-A456	TCGA-86-A456-01A	0	1	1	0
TCGA-93-8067	TCGA-93-8067-01A	0	1	1	0
TCGA-95-7567	TCGA-95-7567-01A	0	1	1	0
TCGA-99-8025	TCGA-99-8025-01A	0	1	1	0
TCGA-MP-A4TI	TCGA-MP-A4TI-01A	0	1	1	0
TCGA-NJ-A4YG	TCGA-NJ-A4YG-01A	0	1	1	0
TCGA-05-4244	TCGA-05-4244-01A	0	1	0	0
TCGA-05-4249	TCGA-05-4249-01A	0	1	0	0
TCGA-05-4390	TCGA-05-4390-01A	0	1	0	0
TCGA-05-4395	TCGA-05-4395-01A	0	1	0	0
TCGA-05-4403	TCGA-05-4403-01A	0	1	0	0
TCGA-05-4405	TCGA-05-4405-01A	0	1	0	0
TCGA-05-4415	TCGA-05-4415-01A	0	1	0	0
TCGA-05-4417	TCGA-05-4417-01A	0	1	0	0
TCGA-05-4418	TCGA-05-4418-01A	0	1	0	0
TCGA-05-4427	TCGA-05-4427-01A	0	1	0	0
TCGA-35-3615	TCGA-35-3615-01A	0	1	0	0
TCGA-44-6145	TCGA-44-6145-01A	0	1	0	0
TCGA-44-6146	TCGA-44-6146-01A	0	1	0	0
TCGA-44-6776	TCGA-44-6776-01A	0	1	0	0
TCGA-44-7659	TCGA-44-7659-01A	0	1	0	0
TCGA-44-8117	TCGA-44-8117-01A	0	1	0	0
TCGA-44-A47A	TCGA-44-A47A-01A	0	1	0	0
TCGA-49-4505	TCGA-49-4505-01A	0	1	0	0
TCGA-49-4506	TCGA-49-4506-01A	0	1	0	0
TCGA-49-4510	TCGA-49-4510-01A	0	1	0	0
TCGA-49-AARO	TCGA-49-AARO-01A	0	1	0	0
TCGA-49-AARQ	TCGA-49-AARQ-01A	0	1	0	0
TCGA-50-5051	TCGA-50-5051-01A	0	1	0	0
TCGA-50-5932	TCGA-50-5932-01A	0	1	0	0
TCGA-50-5933	TCGA-50-5933-01A	0	1	0	0
TCGA-50-5936	TCGA-50-5936-01A	0	1	0	0
TCGA-50-7109	TCGA-50-7109-01A	0	1	0	0
TCGA-53-7813	TCGA-53-7813-01A	0	1	0	0
TCGA-55-6642	TCGA-55-6642-01A	0	1	0	0
TCGA-55-6970	TCGA-55-6970-01A	0	1	0	0
TCGA-55-6975	TCGA-55-6975-01A	0	1	0	0
TCGA-55-6983	TCGA-55-6983-01A	0	1	0	0
TCGA-55-6984	TCGA-55-6984-01A	0	1	0	0
TCGA-55-7281	TCGA-55-7281-01A	0	1	0	0
TCGA-55-7725	TCGA-55-7725-01A	0	1	0	0
TCGA-55-7726	TCGA-55-7726-01A	0	1	0	0
TCGA-55-7728	TCGA-55-7728-01A	0	1	0	0
TCGA-55-7907	TCGA-55-7907-01A	0	1	0	0
TCGA-55-7911	TCGA-55-7911-01A	0	1	0	0
TCGA-55-7914	TCGA-55-7914-01A	0	1	0	0
TCGA-55-8090	TCGA-55-8090-01A	0	1	0	0
TCGA-55-8203	TCGA-55-8203-01A	0	1	0	0
TCGA-55-8207	TCGA-55-8207-01A	0	1	0	0
TCGA-55-8299	TCGA-55-8299-01A	0	1	0	0
TCGA-55-8302	TCGA-55-8302-01A	0	1	0	0
TCGA-55-8508	TCGA-55-8508-01A	0	1	0	0
TCGA-55-8512	TCGA-55-8512-01A	0	1	0	0
TCGA-55-8514	TCGA-55-8514-01A	0	1	0	0
TCGA-55-8615	TCGA-55-8615-01A	0	1	0	0
TCGA-55-8616	TCGA-55-8616-01A	0	1	0	0
TCGA-55-A490	TCGA-55-A490-01A	0	1	0	0
TCGA-55-A494	TCGA-55-A494-01A	0	1	0	0
TCGA-62-8398	TCGA-62-8398-01A	0	1	0	0
TCGA-62-A46R	TCGA-62-A46R-01A	0	1	0	0
TCGA-64-1677	TCGA-64-1677-01A	0	1	0	0
TCGA-64-5774	TCGA-64-5774-01A	0	1	0	0
TCGA-64-5775	TCGA-64-5775-01A	0	1	0	0
TCGA-64-5778	TCGA-64-5778-01A	0	1	0	0
TCGA-64-5815	TCGA-64-5815-01A	0	1	0	0
TCGA-67-3773	TCGA-67-3773-01A	0	1	0	0
TCGA-69-7973	TCGA-69-7973-01A	0	1	0	0
TCGA-69-7974	TCGA-69-7974-01A	0	1	0	0
TCGA-69-7978	TCGA-69-7978-01A	0	1	0	0
TCGA-69-7980	TCGA-69-7980-01A	0	1	0	0
TCGA-69-8254	TCGA-69-8254-01A	0	1	0	0
TCGA-73-4662	TCGA-73-4662-01A	0	1	0	0
TCGA-73-4670	TCGA-73-4670-01A	0	1	0	0
TCGA-73-4677	TCGA-73-4677-01A	0	1	0	0
TCGA-73-7498	TCGA-73-7498-01A	0	1	0	0
TCGA-75-5126	TCGA-75-5126-01A	0	1	0	0
TCGA-75-6206	TCGA-75-6206-01A	0	1	0	0
TCGA-75-7027	TCGA-75-7027-01A	0	1	0	0
TCGA-75-7030	TCGA-75-7030-01A	0	1	0	0
TCGA-78-7148	TCGA-78-7148-01A	0	1	0	0
TCGA-78-7160	TCGA-78-7160-01A	0	1	0	0
TCGA-78-7166	TCGA-78-7166-01A	0	1	0	0
TCGA-78-7539	TCGA-78-7539-01A	0	1	0	0
TCGA-78-7540	TCGA-78-7540-01A	0	1	0	0
TCGA-78-8655	TCGA-78-8655-01A	0	1	0	0
TCGA-80-5608	TCGA-80-5608-01A	0	1	0	0
TCGA-83-5908	TCGA-83-5908-01A	0	1	0	0
TCGA-86-7713	TCGA-86-7713-01A	0	1	0	0
TCGA-86-7953	TCGA-86-7953-01A	0	1	0	0
TCGA-86-8054	TCGA-86-8054-01A	0	1	0	0
TCGA-86-8056	TCGA-86-8056-01A	0	1	0	0
TCGA-86-8076	TCGA-86-8076-01A	0	1	0	0
TCGA-86-8674	TCGA-86-8674-01A	0	1	0	0
TCGA-91-6828	TCGA-91-6828-01A	0	1	0	0
TCGA-91-6849	TCGA-91-6849-01A	0	1	0	0
TCGA-93-7347	TCGA-93-7347-01A	0	1	0	0
TCGA-93-A4JO	TCGA-93-A4JO-01A	0	1	0	0
TCGA-95-7039	TCGA-95-7039-01A	0	1	0	0
TCGA-95-7562	TCGA-95-7562-01A	0	1	0	0
TCGA-95-A4VK	TCGA-95-A4VK-01A	0	1	0	0
TCGA-95-A4VN	TCGA-95-A4VN-01A	0	1	0	0
TCGA-95-A4VP	TCGA-95-A4VP-01A	0	1	0	0
TCGA-97-7554	TCGA-97-7554-01A	0	1	0	0
TCGA-97-7938	TCGA-97-7938-01A	0	1	0	0
TCGA-97-7941	TCGA-97-7941-01A	0	1	0	0
TCGA-97-8176	TCGA-97-8176-01A	0	1	0	0
TCGA-97-8179	TCGA-97-8179-01A	0	1	0	0
TCGA-97-A4M0	TCGA-97-A4M0-01A	0	1	0	0
TCGA-97-A4M5	TCGA-97-A4M5-01A	0	1	0	0
TCGA-99-8032	TCGA-99-8032-01A	0	1	0	0
TCGA-99-8033	TCGA-99-8033-01A	0	1	0	0
TCGA-J2-8194	TCGA-J2-8194-01A	0	1	0	0
TCGA-J2-A4AG	TCGA-J2-A4AG-01A	0	1	0	0
TCGA-L9-A443	TCGA-L9-A443-01A	0	1	0	0
TCGA-MP-A4SY	TCGA-MP-A4SY-01A	0	1	0	0
TCGA-MP-A4T4	TCGA-MP-A4T4-01A	0	1	0	0
TCGA-MP-A4T7	TCGA-MP-A4T7-01A	0	1	0	0
TCGA-MP-A4T8	TCGA-MP-A4T8-01A	0	1	0	0
TCGA-MP-A4TD	TCGA-MP-A4TD-01A	0	1	0	0
TCGA-MP-A4TE	TCGA-MP-A4TE-01A	0	1	0	0
TCGA-NJ-A4YI	TCGA-NJ-A4YI-01A	0	1	0	0
TCGA-NJ-A4YP	TCGA-NJ-A4YP-01A	0	1	0	0
TCGA-NJ-A55O	TCGA-NJ-A55O-01A	0	1	0	0
TCGA-NJ-A55R	TCGA-NJ-A55R-01A	0	1	0	0

## Sheet: Figure 2b
Sample	MYC_exp	MYC_ac	group
TCGA.05.4244.01A	4.81382	-0.0425945	MUT_Tumor
TCGA.05.4249.01A	4.20035	-0.0690174	MUT_Tumor
TCGA.05.4250.01A	6.6232	-0.025053	MUT_Tumor
TCGA.05.4390.01A	4.21931	0.065057	MUT_Tumor
TCGA.05.4395.01A	6.39508	0.011168	MUT_Tumor
TCGA.05.4403.01A	4.70598	-0.0207591	MUT_Tumor
TCGA.05.4405.01A	4.48801	-0.0649167	MUT_Tumor
TCGA.05.4415.01A	5.86394	-0.0611041	MUT_Tumor
TCGA.05.4417.01A	4.36187	-0.0162657	MUT_Tumor
TCGA.05.4418.01A	4.08784	-0.0664767	MUT_Tumor
TCGA.05.4427.01A	4.99185	-0.112413	MUT_Tumor
TCGA.05.4433.01A	4.78212	-0.0523231	MUT_Tumor
TCGA.35.3615.01A	4.17483	-0.0333624	MUT_Tumor
TCGA.38.4625.11A	4.46252	-0.106761	WT_Normal
TCGA.38.4626.11A	5.21152	-0.109998	WT_Normal
TCGA.38.4627.11A	4.13927	-0.123765	WT_Normal
TCGA.38.4632.11A	3.9379	-0.105856	WT_Normal
TCGA.44.2655.11A	4.87635	-0.1228	WT_Normal
TCGA.44.2657.11A	4.77643	-0.135855	WT_Normal
TCGA.44.2661.11A	3.93221	-0.14491	WT_Normal
TCGA.44.2662.11A	5.92077	-0.154651	WT_Normal
TCGA.44.2665.11A	4.96725	-0.132212	WT_Normal
TCGA.44.2668.11A	5.40992	-0.140029	WT_Normal
TCGA.44.3396.11A	4.91255	-0.146484	WT_Normal
TCGA.44.3398.11B	4.88727	-0.128035	WT_Normal
TCGA.44.5645.11A	2.55449	-0.164412	WT_Normal
TCGA.44.6144.11A	2.94922	-0.164184	WT_Normal
TCGA.44.6145.01A	3.88734	-0.110313	MUT_Tumor
TCGA.44.6145.11A	5.78911	-0.125315	WT_Normal
TCGA.44.6146.01A	3.95594	-0.012106	MUT_Tumor
TCGA.44.6146.11A	4.95061	-0.169853	WT_Normal
TCGA.44.6147.11A	6.79458	-0.122589	WT_Normal
TCGA.44.6148.11A	3.37311	-0.143307	WT_Normal
TCGA.44.6776.01A	2.25105	0.059179	MUT_Tumor
TCGA.44.6776.11A	4.63188	-0.115873	WT_Normal
TCGA.44.6777.11A	3.49392	-0.136809	WT_Normal
TCGA.44.6778.11A	6.2735	-0.185097	WT_Normal
TCGA.44.7659.01A	4.13689	-0.0929604	MUT_Tumor
TCGA.44.7661.01A	5.66187	-0.0830979	MUT_Tumor
TCGA.44.7671.01A	4.69984	0.0441855	MUT_Tumor
TCGA.44.7672.01A	3.98078	-0.0903741	MUT_Tumor
TCGA.44.8117.01A	3.65728	-0.121191	MUT_Tumor
TCGA.44.A47A.01A	4.87932	-0.0803356	MUT_Tumor
TCGA.49.4490.11A	4.43221	-0.0924164	WT_Normal
TCGA.49.4505.01A	4.96983	0.013481	MUT_Tumor
TCGA.49.4506.01A	5.45011	-0.00328812	MUT_Tumor
TCGA.49.4510.01A	4.46071	0.0127307	MUT_Tumor
TCGA.49.4512.11A	2.47266	-0.0421677	WT_Normal
TCGA.49.6742.11A	5.35835	-0.0780632	WT_Normal
TCGA.49.6743.11A	6.23662	-0.111163	WT_Normal
TCGA.49.6744.11A	3.66454	-0.162181	WT_Normal
TCGA.49.6745.11A	3.66652	-0.100542	WT_Normal
TCGA.49.6761.11A	3.00794	-0.139051	WT_Normal
TCGA.49.AARO.01A	4.17702	-0.0715678	MUT_Tumor
TCGA.49.AARQ.01A	1.93146	-0.0285882	MUT_Tumor
TCGA.4B.A93V.01A	4.39015	0.0299385	MUT_Tumor
TCGA.50.5051.01A	4.03494	0.0537473	MUT_Tumor
TCGA.50.5930.11A	4.37064	-0.174352	WT_Normal
TCGA.50.5931.11A	5.48705	-0.143299	WT_Normal
TCGA.50.5932.01A	3.4888	-0.00472368	MUT_Tumor
TCGA.50.5932.11A	4.61624	-0.16138	WT_Normal
TCGA.50.5933.01A	6.3226	-0.120036	MUT_Tumor
TCGA.50.5933.11A	6.45171	-0.138694	WT_Normal
TCGA.50.5935.11A	3.69183	-0.117574	WT_Normal
TCGA.50.5936.01A	4.82734	-0.0567239	MUT_Tumor
TCGA.50.5936.11A	5.09212	-0.148655	WT_Normal
TCGA.50.5939.11A	5.80614	-0.177671	WT_Normal
TCGA.50.5941.01A	4.54362	-0.0665495	MUT_Tumor
TCGA.50.6595.11A	3.00678	-0.170732	WT_Normal
TCGA.50.7109.01A	2.98454	-0.0226907	MUT_Tumor
TCGA.50.8459.01A	3.21627	-0.13344	MUT_Tumor
TCGA.53.7813.01A	3.12699	0.0179866	MUT_Tumor
TCGA.55.6642.01A	1.94737	-0.0251296	MUT_Tumor
TCGA.55.6968.11A	3.9131	-0.148983	WT_Normal
TCGA.55.6969.11A	4.6818	-0.160202	WT_Normal
TCGA.55.6970.01A	4.58589	-0.0471267	MUT_Tumor
TCGA.55.6970.11A	4.43423	-0.204218	WT_Normal
TCGA.55.6971.11A	3.98905	-0.152404	WT_Normal
TCGA.55.6972.11A	3.58313	-0.195345	WT_Normal
TCGA.55.6975.01A	4.77235	-0.0469679	MUT_Tumor
TCGA.55.6975.11A	5.33758	-0.163593	WT_Normal
TCGA.55.6978.11A	3.22767	-0.146938	WT_Normal
TCGA.55.6979.11A	6.04919	-0.134491	WT_Normal
TCGA.55.6980.11A	2.99215	-0.177335	WT_Normal
TCGA.55.6981.11A	4.65173	-0.163794	WT_Normal
TCGA.55.6982.11A	3.49099	-0.163432	WT_Normal
TCGA.55.6983.01A	3.57444	-0.00568339	MUT_Tumor
TCGA.55.6983.11A	4.38167	-0.126817	WT_Normal
TCGA.55.6984.01A	5.01794	-0.00396659	MUT_Tumor
TCGA.55.6984.11A	3.16936	-0.109309	WT_Normal
TCGA.55.6985.11A	4.23766	-0.122383	WT_Normal
TCGA.55.6986.11A	3.94711	-0.123045	WT_Normal
TCGA.55.7281.01A	3.94471	-0.0206357	MUT_Tumor
TCGA.55.7283.01A	5.97789	0.0274521	MUT_Tumor
TCGA.55.7576.01A	5.19445	-0.0386292	MUT_Tumor
TCGA.55.7725.01A	5.33291	-0.00635679	MUT_Tumor
TCGA.55.7726.01A	3.76925	-0.0639328	MUT_Tumor
TCGA.55.7728.01A	3.00402	-0.0715912	MUT_Tumor
TCGA.55.7815.01A	3.73463	-0.0864521	MUT_Tumor
TCGA.55.7907.01A	3.80589	-0.0182331	MUT_Tumor
TCGA.55.7910.01A	2.59578	-0.0079991	MUT_Tumor
TCGA.55.7911.01A	5.61064	-0.113462	MUT_Tumor
TCGA.55.7914.01A	6.88981	-0.055498	MUT_Tumor
TCGA.55.8090.01A	4.1115	-0.0226138	MUT_Tumor
TCGA.55.8094.01A	2.87009	0.0320161	MUT_Tumor
TCGA.55.8097.01A	3.34423	-0.0857857	MUT_Tumor
TCGA.55.8203.01A	2.61689	-0.00585927	MUT_Tumor
TCGA.55.8207.01A	3.75827	-0.046819	MUT_Tumor
TCGA.55.8299.01A	4.92188	-0.107002	MUT_Tumor
TCGA.55.8302.01A	4.8833	0.023039	MUT_Tumor
TCGA.55.8508.01A	2.15851	0.014811	MUT_Tumor
TCGA.55.8512.01A	5.03848	-0.0294048	MUT_Tumor
TCGA.55.8514.01A	3.4686	-0.00115743	MUT_Tumor
TCGA.55.8615.01A	2.84395	0.0548714	MUT_Tumor
TCGA.55.8616.01A	4.89906	0.0335363	MUT_Tumor
TCGA.55.A490.01A	5.53463	-0.10359	MUT_Tumor
TCGA.55.A494.01A	4.51313	0.0634237	MUT_Tumor
TCGA.62.8398.01A	4.76534	-0.0120854	MUT_Tumor
TCGA.62.A46R.01A	3.92049	-0.0870308	MUT_Tumor
TCGA.62.A46S.01A	5.37062	-0.00534858	MUT_Tumor
TCGA.64.1677.01A	4.97148	0.0722519	MUT_Tumor
TCGA.64.5774.01A	3.0033	0.0797477	MUT_Tumor
TCGA.64.5775.01A	6.12762	-0.103394	MUT_Tumor
TCGA.64.5778.01A	3.5188	-0.0307789	MUT_Tumor
TCGA.64.5815.01A	4.84334	-0.0726222	MUT_Tumor
TCGA.67.3773.01A	4.06217	-0.0696271	MUT_Tumor
TCGA.67.3774.01A	3.95667	-0.0265756	MUT_Tumor
TCGA.69.7973.01A	4.66347	0.0628178	MUT_Tumor
TCGA.69.7974.01A	4.72612	-0.0590621	MUT_Tumor
TCGA.69.7978.01A	5.4538	-0.117056	MUT_Tumor
TCGA.69.7980.01A	3.01767	-0.0410993	MUT_Tumor
TCGA.69.8253.01A	2.80892	0.0208032	MUT_Tumor
TCGA.69.8254.01A	4.23352	-0.032122	MUT_Tumor
TCGA.73.4662.01A	3.73055	-0.0928564	MUT_Tumor
TCGA.73.4670.01A	5.14483	0.0152417	MUT_Tumor
TCGA.73.4676.11A	3.59291	-0.13451	WT_Normal
TCGA.73.4677.01A	3.56631	0.0032477	MUT_Tumor
TCGA.73.7498.01A	3.02925	-0.0563307	MUT_Tumor
TCGA.75.5126.01A	5.93339	-0.0410737	MUT_Tumor
TCGA.75.6206.01A	4.04502	-0.0470138	MUT_Tumor
TCGA.75.7027.01A	3.22029	-0.00929562	MUT_Tumor
TCGA.75.7030.01A	4.54203	-0.0574767	MUT_Tumor
TCGA.78.7145.01A	5.50875	0.00256974	MUT_Tumor
TCGA.78.7148.01A	3.83481	0.0448165	MUT_Tumor
TCGA.78.7160.01A	4.84008	-0.0275062	MUT_Tumor
TCGA.78.7161.01A	3.11388	0.0145034	MUT_Tumor
TCGA.78.7166.01A	2.87726	0.00749482	MUT_Tumor
TCGA.78.7167.01A	4.47685	0.0219677	MUT_Tumor
TCGA.78.7539.01A	4.51611	-0.0200409	MUT_Tumor
TCGA.78.7540.01A	2.00231	-0.0394403	MUT_Tumor
TCGA.78.8655.01A	4.06749	-0.0634544	MUT_Tumor
TCGA.80.5608.01A	3.0643	0.0596183	MUT_Tumor
TCGA.83.5908.01A	5.4761	-0.0660476	MUT_Tumor
TCGA.86.7713.01A	4.65126	0.0355897	MUT_Tumor
TCGA.86.7953.01A	3.71648	-0.0119798	MUT_Tumor
TCGA.86.8054.01A	2.34924	-0.00204136	MUT_Tumor
TCGA.86.8056.01A	4.12771	-0.0673196	MUT_Tumor
TCGA.86.8076.01A	6.13635	-0.0363503	MUT_Tumor
TCGA.86.8359.01A	2.07852	0.0193246	MUT_Tumor
TCGA.86.8674.01A	4.36713	0.0315912	MUT_Tumor
TCGA.86.A456.01A	5.26186	-0.0162793	MUT_Tumor
TCGA.86.A4JF.01A	3.8392	-0.0605057	MUT_Tumor
TCGA.91.6828.01A	5.19398	-0.0763155	MUT_Tumor
TCGA.91.6828.11A	5.12269	-0.125051	WT_Normal
TCGA.91.6829.11A	2.59656	-0.153002	WT_Normal
TCGA.91.6831.11A	5.68099	-0.156758	WT_Normal
TCGA.91.6835.11A	4.24102	-0.076797	WT_Normal
TCGA.91.6836.01A	5.67438	-0.0815255	MUT_Tumor
TCGA.91.6836.11A	3.93028	-0.156908	WT_Normal
TCGA.91.6847.11A	2.42504	-0.104795	WT_Normal
TCGA.91.6849.01A	5.33045	-0.0320879	MUT_Tumor
TCGA.91.6849.11A	5.24594	-0.138119	WT_Normal
TCGA.93.7347.01A	4.3736	-0.0465033	MUT_Tumor
TCGA.93.8067.01A	5.2721	0.0133006	MUT_Tumor
TCGA.93.A4JO.01A	4.80655	-0.0865053	MUT_Tumor
TCGA.95.7039.01A	4.58205	0.011334	MUT_Tumor
TCGA.95.7562.01A	4.70227	-0.0324954	MUT_Tumor
TCGA.95.7567.01A	5.05011	-0.000659266	MUT_Tumor
TCGA.95.A4VK.01A	3.10279	-0.0557825	MUT_Tumor
TCGA.95.A4VN.01A	6.19765	-0.0637325	MUT_Tumor
TCGA.95.A4VP.01A	4.44936	-0.0304808	MUT_Tumor
TCGA.97.7554.01A	4.59086	-0.117044	MUT_Tumor
TCGA.97.7938.01A	5.51788	-0.0223733	MUT_Tumor
TCGA.97.7941.01A	5.09969	-0.0332494	MUT_Tumor
TCGA.97.8176.01A	4.3857	0.0140019	MUT_Tumor
TCGA.97.8179.01A	3.88876	-0.0506995	MUT_Tumor
TCGA.97.A4M0.01A	4.54439	-0.0646463	MUT_Tumor
TCGA.97.A4M5.01A	3.97163	-0.0638335	MUT_Tumor
TCGA.99.8025.01A	4.09519	0.0195591	MUT_Tumor
TCGA.99.8028.01A	3.65208	-0.0964828	MUT_Tumor
TCGA.99.8032.01A	4.00665	0.0150516	MUT_Tumor
TCGA.99.8033.01A	4.57302	-0.0205075	MUT_Tumor
TCGA.J2.8194.01A	4.35603	0.0514201	MUT_Tumor
TCGA.J2.A4AG.01A	4.54864	-0.0352865	MUT_Tumor
TCGA.L9.A443.01A	3.59425	-0.0322707	MUT_Tumor
TCGA.MN.A4N5.01A	4.70707	-0.0325982	MUT_Tumor
TCGA.MP.A4SY.01A	5.64879	-0.0195229	MUT_Tumor
TCGA.MP.A4T4.01A	5.44184	-0.0811375	MUT_Tumor
TCGA.MP.A4T7.01A	4.22384	-0.038515	MUT_Tumor
TCGA.MP.A4T8.01A	6.52921	0.0764761	MUT_Tumor
TCGA.MP.A4TD.01A	5.28668	-0.02788	MUT_Tumor
TCGA.MP.A4TE.01A	5.13798	0.074116	MUT_Tumor
TCGA.MP.A4TF.01A	3.54946	-0.0424934	MUT_Tumor
TCGA.MP.A4TI.01A	5.06388	-0.141653	MUT_Tumor
TCGA.MP.A4TK.01A	4.69796	-0.0546422	MUT_Tumor
TCGA.NJ.A4YG.01A	5.08961	-0.0165776	MUT_Tumor
TCGA.NJ.A4YI.01A	3.94046	-0.0722008	MUT_Tumor
TCGA.NJ.A4YP.01A	5.70922	-0.0554218	MUT_Tumor
TCGA.NJ.A55O.01A	3.24162	-0.0317119	MUT_Tumor
TCGA.NJ.A55R.01A	4.21993	-0.0308863	MUT_Tumor

## Sheet: Figure 2c
target_isoform	target_symbol	MI	spearman
uc002nxp.3	SCN1B	0.2114	-0.1927
uc002ege.2	BRD7	0.1532	-0.0992
uc003owx.2	SLC29A1	0.1623	0.2397
uc003uov.4	ASNS	0.1995	0.2054
uc031rsb.1	KIF1A	0.169	-0.1508
uc003ldu.3	MATR3	0.2071	0.3252
uc002egw.2	TOX3	0.2112	-0.3333
uc001jex.3	ZNF488	0.1799	0.2437
uc010fud.3	NRP2	0.2112	0.2632
uc021ttu.1	RPL23A	0.204	0.3796
uc001ksf.2	TWNK	0.2506	0.3996
uc003ysl.3	PVT1	0.1667	0.3355
uc002wtr.1	CST5	0.2329	-0.2681
uc001fxq.3	KLHDC9	0.1862	-0.2991
uc003itb.2	HMGB2	0.1993	0.2285
uc004chj.3	ENTR1	0.1989	0.3073
uc004ajf.1	ANXA1	0.2273	0.2523
uc010cxb.3	TNS4	0.2123	0.1057
uc011azo.2	SEC22C	0.1765	0.1723
uc001van.1	CBY2	0.1575	-0.19
uc001zla.2	C15orf56	0.1763	-0.2872
uc002fyc.4	GGT6	0.2141	-0.2832
uc003qwq.3	DACT2	0.1947	-0.1938
uc001qoo.2	NCAPD2	0.2068	0.2442
uc003hbr.3	PPAT	0.2292	0.3788
uc010qlb.2	ADK	0.1608	0.2673
uc002crr.4	PRSS21	0.145	-0.0004
uc002ith.2	NME1	0.2309	0.3115
uc002atx.2	PKM	0.1862	0.1517
uc001osd.2	FOLR1	0.1996	-0.2908
uc010qpv.1	TWNK	0.2179	0.2791
uc010mpz.3	SLC28A3	0.172	0.107
uc010yrj.2	EGR4	0.1804	0.2237
uc002acj.2	WDR72	0.1516	-0.1291
uc001axy.5	CLCNKB	0.1801	-0.3238
uc010yyq.3	CFAP221	0.2283	-0.2562
uc001olo.3	CABP4	0.1563	-0.222
uc004dah.3	PHEX	0.1743	0.0955
uc011asd.2	RPL23AP82	0.2271	-0.2485
uc002erf.3	B3GNT9	0.2126	-0.3931
uc003zbr.1	BOP1	0.2465	0.4431
uc002jsj.3	ST6GALNAC1	0.1761	-0.3238
uc010ffp.3	M1AP	0.188	-0.1122
uc001dqg.1	GCLM	0.1802	0.3372
uc003fbc.3	LINC00880	0.1892	0.1271
uc001ohn.1	RIN1	0.1888	0.2529
uc003mul.4	SERPINB6	0.1735	-0.097
uc022avy.1	ELOC	0.1826	0.2201
uc010leq.3	CLDN12	0.1827	0.2183
uc021zyx.1	LFNG	0.1901	-0.2572
uc002fom.1	VPS9D1	0.1844	-0.2141
uc001hpm.2	TMEM63A	0.2177	-0.2829
uc003cvt.3	IMPDH2	0.2032	0.3163
uc001chi.2	RIMKLA	0.2283	-0.331
uc003fae.1	MME	0.1636	-0.0362
uc001snf.2	SHMT2	0.2255	0.2615
uc001ksg.2	TWNK	0.237	0.404
uc001rdz.4	PLEKHA5	0.1725	-0.2247
uc010gil.1	BCAS1	0.1563	-0.1253
uc003gxt.4	CNGA1	0.1754	-0.1985
uc003abh.2	SGSM1	0.1605	-0.2115
uc011mvp.2	FAM122B	0.1634	-0.0707
uc010yjr.2	MYCN	0.1935	-0.2305
uc021vxs.1	COL4A4	0.189	-0.1673
uc002yut.1	RUNX1	0.1874	-0.2934
uc002bad.4	NEIL1	0.2069	-0.3207
uc003xci.3	CCAR2	0.1731	0.0988
uc003mvo.3	SLC22A23	0.2291	-0.2769
uc010ypc.2	EFEMP1	0.1704	0.0457
uc001zmi.4	RAD51	0.2344	0.323
uc010jno.2	SLC22A23	0.1824	-0.2158
uc010cdj.3	GINS3	0.1716	0.1676
uc003hbs.1	PAICS	0.197	0.2369
uc002pjn.2	FAM83E	0.2102	-0.2484
uc031rih.1	C18orf54	0.1827	0.2283
uc002psk.3	EMC10	0.1955	-0.2348
uc003nya.1	EHMT2	0.1817	0.1398
uc010uzo.3	NTAN1	0.1801	-0.1965
uc011cac.1	PAICS	0.1716	0.2204
uc001ihu.3	AKR1C3	0.1975	0.0239
uc002inw.3	HOXB8	0.1686	-0.1695
uc031rnt.1	FAM166C	0.2132	-0.16
uc001lbr.1	AFAP1L2	0.1859	0.0887
uc001axx.5	CLCNKB	0.1799	-0.2652
uc002asg.1	DRAIC	0.1804	-0.2272
uc009xhx.2	AKR1C1	0.1928	0.0858
uc021rdb.2	TXNRD1	0.2056	0.2999
uc001bex.3	RAP1GAP	0.1969	-0.1877
uc002fyb.4	MYBBP1A	0.1877	0.1689
uc001prt.1	TMPRSS13	0.1655	-0.179
uc002fcw.4	GLG1	0.151	-0.1345
uc001ogg.1	FOSL1	0.2419	0.3712
uc002ldp.3	RPL17	0.1904	0.2859
uc011kee.2	RABGEF1	0.1982	0.1664
uc003kjq.3	POLR3G	0.1899	0.331
uc003eok.3	CPNE4	0.1745	-0.0193
uc003guk.2	UGDH	0.1973	0.3289
uc003mbh.3	NPM1	0.2039	0.25
uc003jsh.3	DEPDC1B	0.2486	0.2775
uc001dzb.3	ALX3	0.1783	-0.1937
uc003fav.3	TIPARP	0.2105	0.3066
uc002rqi.2	CDC42EP3	0.1468	0.0096
uc001syt.3	SYT1	0.177	0.1814
uc003occ.3	TAP2	0.2427	0.2799
uc004ezt.3	MAP7D3	0.2234	0.2548
uc010nzr.1	PLEKHG5	0.1924	-0.2035
uc001gfr.1	ATP1B1	0.1954	-0.2578
uc031rzm.1	CCDC51	0.2168	0.3167
uc021wsf.1	ARSA	0.184	-0.2325
uc001zon.2	JMJD7	0.2067	-0.2729
uc003fgb.3	LRRIQ4	0.1701	-0.1496
uc001cbj.3	DNALI1	0.22	-0.299
uc021wnp.1	XBP1	0.1853	-0.1503
uc004cvu.4	OFD1	0.1864	-0.2668
uc003ycz.4	E2F5	0.1833	0.2312
uc001afp.3	ANKRD65	0.1711	-0.2645
uc001wyw.4	PYGL	0.2082	0.3068
uc001nkk.3	SLC43A1	0.1856	0.0015
uc010dbr.3	CHAD	0.198	-0.3213
uc003yqh.4	ATAD2	0.236	0.3383
uc001sjm.3	PA2G4	0.2172	0.3499
uc003tsb.3	NUPR2	0.1711	-0.2786
uc003dqu.3	CGGBP1	0.1868	0.2269
uc010bxq.1	ERN2	0.2164	-0.1928
uc010ysx.2	GNLY	0.1963	0.1677
uc010fei.3	DYSF	0.1971	0.0581
uc001ntf.4	ASRGL1	0.1709	-0.2342
uc031qjl.1	FAM222A-AS1	0.1652	0.2116
uc010apd.2	PSMA3-AS1	0.1821	-0.206
uc001uvr.4	CCNA1	0.1554	0.1772
uc002uqt.3	ASNSD1	0.1962	0.1736
uc001jzn.3	POLR3A	0.1988	0.2962
uc003ldr.3	SNHG4	0.1704	0.3249
uc010zns.2	ILKAP	0.1708	-0.0776
uc001ilx.1	OPTN	0.166	0.1789
uc003lds.3	MATR3	0.181	0.3449
uc003lnq.1	PRELID2	0.169	-0.1145
uc010rxq.2	TMPRSS4	0.1789	-0.131
uc002gns.4	ARHGAP44	0.2087	-0.2926
uc001cfh.1	COL9A2	0.1765	-0.3035
uc003vcy.3	PUS7	0.1702	0.2532
uc002omm.1	FBL	0.1963	0.2238
uc003zqw.4	ACO1	0.1615	0.0392
uc003tzx.3	ELN	0.2319	-0.2996
uc001pcf.3	FZD4-DT	0.1619	-0.2469
uc003ifb.4	SPRY1	0.1646	-0.1779
uc010uxg.2	TFAP4	0.2078	0.1112
uc002kzs.1	FHOD3	0.1931	0.1892
uc002vau.3	NRP2	0.1676	0.2215
uc003zrs.3	APTX	0.1643	0.2098
uc001wtp.3	DPPA3	0.1836	-0.2071
uc002xoq.3	WFDC2	0.1902	-0.1942
uc003zym.4	TMEM8B	0.2029	-0.2305
uc003iyf.3	SORBS2	0.1714	-0.2404
uc010mdp.2	PVT1	0.2023	0.4032
uc003tjb.2	UBE2D4	0.1651	-0.2022
uc002dgi.3	GDE1	0.1749	-0.2382
uc010hub.3	SLC35G2	0.1685	0.1521
uc002ztn.3	LZTR1	0.163	-0.2201
uc010dbs.3	CHAD	0.1868	-0.2125
uc031rrd.1	RPE	0.1789	0.3245
uc001nwc.3	SLC3A2	0.2297	0.3379
uc001wgw.4	MRPL52	0.2039	0.1766
uc001xht.3	SPTB	0.1932	0.0879
uc001chs.3	YBX1	0.2057	0.2988
uc003fgc.2	LRRC31	0.2177	-0.3032
uc002yza.2	FAM3B	0.1816	-0.2587
uc002vva.3	UGT1A9	0.1743	0.1105
uc003yxz.4	TOP1MT	0.1968	0.2227
uc002jtu.4	SEPTIN9	0.2039	0.2648
uc002jsh.3	ST6GALNAC1	0.2155	-0.2775
uc021vfa.1	CGREF1	0.1588	0.1716
uc031qjm.1	FAM222A-AS1	0.1784	0.2565
uc001iat.3	COX20	0.2225	-0.3125
uc001lle.1	STK32C	0.1964	0.1986
uc003ptr.4	AK9	0.1731	-0.3117
uc010lxl.4	SLC20A2	0.2094	0.1421
uc001uso.3	SLC7A1	0.2083	0.3819
uc002fnq.3	CPNE7	0.1522	0.1933
uc001uos.3	LINC00327	0.2132	-0.2776
uc003duz.4	TRMT10C	0.2067	0.3571
uc002rmu.3	CLIP4	0.2055	0.3081
uc002qaj.1	ZNF321P	0.1935	-0.2433
uc001dsg.3	PALMD	0.1894	-0.1346
uc003ezj.3	MBNL1	0.1712	0.1911
uc011dvp.1	SLC29A1	0.2181	-0.1781
uc004bbw.3	SMC2	0.2139	0.2818
uc001bfg.1	LDLRAD2	0.1962	-0.3505
uc002ugu.4	METTL8	0.2436	0.4097
uc001wmu.2	IPO4	0.226	0.3518
uc002kvu.4	TAF4B	0.1829	0.3173
uc010igs.3	KIT	0.1889	-0.1884
uc002qjc.4	TNNT1	0.1885	0.2173
uc003tlx.3	PPIA	0.1928	0.2099
uc021qqk.1	SIK2	0.1772	-0.2482
uc003yee.3	RIPK2	0.2175	0.3564
uc004dha.1	RGN	0.2112	-0.2466
uc002brd.2	LINC00930	0.2025	-0.2748
uc002bku.2	SCAND2P	0.1692	-0.1549
uc021xav.1	GBE1	0.1929	0.3282
uc001hvh.2	MAP10	0.1664	-0.2713
uc002dbp.1	RSL1D1	0.1835	0.2258
uc011bam.2	PRSS45P	0.1745	-0.1349
uc001tqu.4	FAM216A	0.2151	0.3277
uc003gzr.3	ERVMER34-1	0.189	0.15
uc010uvo.2	IGFALS	0.1824	-0.1694
uc003epq.3	CDV3	0.1796	0.2501
uc002gfu.3	EIF5A	0.21	0.3555
uc003quh.3	QKI	0.1694	0.0419
uc003bve.1	IRAK2	0.1878	0.1817
uc003oyf.1	CYP39A1	0.1771	-0.244
uc010kgo.3	LINC00271	0.2063	-0.2921
uc002alh.3	TPM1	0.1602	-0.0145
uc002rnw.1	SRD5A2	0.1647	-0.1234
uc003fkq.3	FXR1	0.203	0.3414
uc003hbd.1	NMU	0.1496	0.0673
uc011mpj.2	EDA	0.1691	-0.1691
uc004eto.3	GLUD2	0.1872	-0.0793
uc002nkl.3	COPE	0.2057	0.2017
uc003siw.2	PRKAR1B	0.1856	0.252
uc002mur.3	TNPO2	0.2065	0.3322
uc002xpr.3	TNNC2	0.1748	-0.1661
uc001ecy.3	SLC16A1	0.2192	0.2696
uc001xhb.3	MTHFD1	0.1945	0.3255
uc002lhd.2	NEDD4L	0.1806	-0.2028
uc001xor.1	PNMA1	0.1888	0.2388
uc021red.1	TBX5-AS1	0.1684	-0.1636
uc001yra.1	MTA1	0.2025	0.3198
uc010jti.3	SLC44A4	0.2086	-0.3075
uc003mgo.4	F12	0.2102	0.3061
uc010ayu.3	ATP10A	0.1967	0.1304
uc003fhc.4	RPL22L1	0.1781	0.283
uc022bvg.1	EFHC2	0.1696	-0.3003
uc022byu.1	PIN4	0.1468	-0.0598
uc010jop.3	GCNT2	0.156	0.0961
uc001bjk.2	NCMAP	0.1936	-0.259
uc002kzq.4	MOCOS	0.1785	0.2675
uc002orm.2	CEACAM6	0.1966	-0.2818
uc010hyc.3	CHRD	0.1397	-0.1836
uc004bqy.2	RPL12	0.158	0.2589
uc003ysx.4	CYRIB	0.1865	0.2811
uc010ylf.2	CGREF1	0.175	0.2425
uc001ayc.1	ARHGEF19	0.1964	-0.3202
uc001rqa.3	RAPGEF3	0.2219	-0.2887
uc001rhk.4	INTS13	0.2634	0.4051
uc001lwx.3	SLC22A18	0.1933	-0.2215
uc011kzn.1	EGR3	0.1666	0.1366
uc003bou.3	CHL1	0.1796	-0.2417
uc003gjc.3	PPP2R2C	0.1838	0.1561
uc002yuf.1	CLIC6	0.2168	-0.3563
uc001crw.4	BEND5	0.1782	-0.3076
uc002ssm.1	RGPD1	0.1648	-0.0883
uc001yfm.1	AK7	0.152	-0.1388
uc003yjs.1	PABPC1	0.2094	0.3504
uc001sys.3	SYT1	0.1589	0.1339
uc010yar.2	ALDH16A1	0.1663	-0.0324
uc001ynx.4	XRCC3	0.177	0.1724
uc003yeu.4	OTUD6B	0.2026	0.3884
uc002ubp.3	RBMS1	0.1781	0.1362
uc002uew.4	FASTKD1	0.1977	0.0716
uc021qdk.1	SCUBE2	0.2077	-0.3262
uc002zvl.3	YPEL1	0.1959	-0.2404
uc002unn.4	ZNF385B	0.162	0.1203
uc002clm.3	GNPTG	0.2105	-0.2646
uc021ogf.1	CENPS-CORT	0.181	-0.1149
uc002shk.4	ANKRD53	0.1801	-0.1983
uc003dtl.3	CMSS1	0.1978	0.3678
uc003gto.3	TMEM156	0.1756	0.0852
uc011dee.1	CCNJL	0.1848	-0.246
uc003oqu.2	TFEB	0.1724	-0.1854
uc001azn.1	ESPNP	0.1533	-0.2323
uc003wkd.3	WDR86-AS1	0.1578	-0.2221
uc009xee.2	CAPN8	0.226	-0.3198
uc003hox.4	GPAT3	0.2236	0.3254
uc002szf.1	CRACDL	0.1907	-0.2535
uc001pmj.4	DIXDC1	0.166	-0.1682
uc001jsn.3	CHST3	0.1882	0.1629
uc003oej.1	CUTA	0.1978	-0.2541
uc002voe.2	NYAP2	0.1894	-0.2761
uc003owy.2	SLC29A1	0.2233	0.3065
uc002rnm.3	CAPN13	0.2111	-0.2933
uc003wsn.4	PPP1R3B	0.176	-0.219
uc002zxh.4	GUSBP11	0.2261	-0.1863
uc001jeo.2	ANXA8L1	0.1786	0.2164
uc001xri.3	ZC2HC1C	0.1806	-0.1558
uc001iha.3	KLF6	0.1835	0.2855
uc003eaz.4	QTRT2	0.1996	0.2508
uc001clq.1	DMAP1	0.2149	-0.1795
uc001zvh.4	C15orf48	0.1837	0.2119
uc002csu.4	CLDN6	0.1591	-0.1952
uc001dqa.4	BCAR3	0.203	0.2412
uc002jsi.3	ST6GALNAC1	0.2122	-0.3401
uc002ghr.1	SENP3-EIF4A1	0.2155	0.4045
uc002bfu.3	ABHD17C	0.1776	-0.1065
uc011lis.2	TRIB1	0.1977	0.2895
uc003umx.1	GNGT1	0.1606	-0.0826
uc011agh.3	HDHD5-AS1	0.1463	-0.1921
uc001rxo.3	LETMD1	0.1519	0.1723
uc002llx.3	ZADH2	0.1839	0.2318
uc031qhm.1	HOXC13-AS	0.1753	-0.2337
uc002nzl.4	DMKN	0.1548	0.1758
uc002glp.2	MFSD6L	0.1722	-0.3256
uc002shj.3	ATP6V1B1	0.202	-0.2685
uc001ioi.2	PTER	0.1604	0.1688
uc001ftj.1	AIM2	0.2048	0.2247
uc002deo.4	ABCC6	0.2194	-0.3766
uc010bmh.3	GOLGA6L9	0.1843	-0.1776
uc010chj.3	ATP2C2	0.183	-0.2291
uc001xfq.2	HIF1A	0.2097	0.2889
uc001rvo.3	AQP5	0.2057	-0.3394
uc003bdq.3	TTLL12	0.1945	0.3837
uc004bep.2	TXN	0.2232	0.3106
uc002ehk.3	AKTIP	0.1863	0.0331
uc002rfi.3	NCOA1	0.201	-0.0949
uc003xrs.3	RGS20	0.2352	0.3873
uc021prx.1	SRGN	0.1771	0.0342
uc031pnr.1	IGSF3	0.1826	-0.3098
uc011bxu.2	TBC1D19	0.1864	-0.1399
uc003xmk.3	TM2D2	0.1958	0.154
uc010ttf.1	PLEKHD1	0.1809	-0.2584
uc002etd.3	HSD11B2	0.1669	-0.2104
uc003ldt.3	MATR3	0.17	0.2565
uc002asf.1	DRAIC	0.2156	-0.2707
uc002qpy.2	ZNF154	0.1856	-0.2796
uc001xzw.3	FBLN5	0.2006	-0.3583
uc031tee.1	ANXA1	0.2118	0.1403
uc003yra.4	TRMT12	0.1985	0.3049
uc003yda.4	E2F5	0.1908	0.2147
uc004eqd.3	PLS3	0.1898	0.0755
uc001hen.1	IL10	0.2057	0.1381
uc003xrt.3	RGS20	0.1799	0.1152
uc021wdn.1	ARHGAP40	0.1733	-0.2169
uc002dpd.3	SBK1	0.2107	-0.3371
uc003eep.2	SLC15A2	0.1838	-0.2503
uc021vmw.1	ZC3H8	0.208	0.3723
uc010cgy.3	GABARAPL2	0.1571	-0.187
uc021xdz.1	COL6A5	0.1808	-0.0774
uc004bdo.1	CTNNAL1	0.2039	0.2573
uc002xpv.1	SNX21	0.1683	0.0792
uc021wsd.1	ARSA	0.1855	-0.2395
uc002lic.2	PMAIP1	0.2011	0.3377
uc003jek.2	SEMA5A	0.2109	-0.0648
uc001knl.3	ZDHHC16	0.1435	-0.0849
uc021rcy.2	TXNRD1	0.2198	0.3708
uc003eps.3	TOPBP1	0.243	0.2353
uc003yhy.3	TSPYL5	0.1785	-0.1814
uc010jea.3	PITX1	0.1886	0.3006
uc021ujy.1	RPL17	0.1987	0.3401
uc003hbu.1	PAICS	0.2324	0.3972
uc003ben.3	PARVB	0.204	0.2852
uc003cpq.3	LTF	0.1825	0.0113
uc002wib.1	LZTS3	0.216	-0.2615
uc010lkf.2	CAV1	0.1786	0.0416
uc022bol.1	SET	0.1932	0.3151
uc003bmz.5	ARSA	0.1564	-0.1103
uc002sac.3	BCL11A	0.166	-0.1224
uc001dby.3	AK4	0.1777	0.2815
uc010kyl.4	PPIA	0.206	0.2444
uc003zje.3	CD274	0.2188	0.2831
uc003zpl.3	CDKN2A	0.1922	0.1942
uc001pgf.3	ARHGAP42	0.1893	-0.1765
uc003orl.3	BYSL	0.2243	0.3489
uc001hhx.4	SERTAD4-AS1	0.1965	-0.2443

## Sheet: Figure 2d
Isoform	logFC	is_MYC_target
uc003iuh.4	-4.98645	0
uc002bjw.3	-3.51667	0
uc001uom.2	-3.7279	0
uc001hrq.2	-4.39263	0
uc010wvd.1	3.77075	0
uc002kcu.1	3.77075	0
uc002kcp.3	3.77075	0
uc010wve.1	3.77075	0
uc002kcr.1	3.77075	0
uc002kct.1	3.77075	0
uc001szk.1	-2.94803	0
uc001szj.1	-2.94803	0
uc001ase.4	-3.13072	0
uc003ypx.3	6.25747	0
uc003ypz.3	6.25747	0
uc003ypy.3	6.25747	0
uc003ypv.3	6.25747	0
uc002idy.1	4.09073	0
uc002idv.4	4.09073	0
uc002idw.3	4.09073	0
uc010wii.2	4.09073	0
uc010czh.3	4.09073	0
uc010wij.3	4.09073	0
uc002idx.4	4.09073	0
uc010wih.2	4.09073	0
uc003ijj.3	-2.96109	0
uc002hey.5	-6.24002	0
uc001jlw.3	-4.37506	0
uc001jlx.2	-4.37506	0
uc009xpf.1	-4.37506	0
uc001jlv.3	-4.37506	0
uc021zgk.1	-3.28085	0
uc003qks.4	-3.28085	0
uc001cbm.2	-3.21867	0
uc011lgg.2	-3.32838	0
uc003yer.3	-3.32838	0
uc003ycd.2	-5.94898	0
uc002jef.2	-2.30222	0
uc002iem.3	-4.1477	0
uc001gtf.1	-2.61746	0
uc021txv.1	-2.90087	0
uc002ibg.3	-2.90087	0
uc010cyt.3	-2.90087	0
uc003eth.3	-3.709	0
uc003jog.1	-2.60587	0
uc001msk.3	-2.69128	0
uc003bdt.2	-3.43633	0
uc002esx.3	-3.83963	0
uc010ceh.3	-3.83963	0
uc022ceu.1	-3.98086	0
uc004ezl.2	-3.98086	0
uc004ezq.2	-3.98086	0
uc004ezr.2	-3.98086	0
uc004ezp.2	-3.98086	0
uc011mwa.1	-3.98086	0
uc004ezo.3	-3.98086	0
uc011lnp.2	-3.31508	0
uc003zqi.4	-3.31508	0
uc003bpa.3	-3.69453	0
uc003boz.3	-3.69453	0
uc001vkp.1	-3.62519	0
uc001vko.2	-3.62519	0
uc010pju.2	-5.81686	0
uc003hfc.3	-3.43549	0
uc011ace.2	-2.55067	0
uc002ylp.2	-2.55067	0
uc031rvc.1	-2.55067	0
uc002fvq.3	-2.37346	0
uc003xav.3	-5.53271	0
uc001wpv.3	-3.6516	0
uc001wpw.3	-3.6516	0
uc009vyq.2	-2.51826	0
uc001cqx.2	-2.51826	0
uc001cqy.2	-2.51826	0
uc003lva.4	-3.63023	0
uc010iee.3	-2.5727	0
uc003gpa.3	-2.5727	0
uc003gpb.3	-2.5727	0
uc003goz.3	-2.5727	0
uc011bxi.2	-2.5727	0
uc002wxf.2	-2.48741	0
uc001jea.3	-1.8468	0
uc001jeb.3	-1.8468	0
uc001jdz.2	-1.8468	0
uc001dud.2	-2.85639	0
uc009weg.2	-2.85639	0
uc001sxa.3	-2.4343	0
uc003dkn.3	-4.71322	0
uc003dkm.3	-4.71322	0
uc010hnm.3	-4.71322	0
uc003vif.2	-4.14557	0
uc003vig.2	-4.14557	0
uc003vih.3	-4.14557	0
uc010lkf.2	-4.14557	1
uc001uyi.2	-2.90002	0
uc003uhd.4	-3.68234	0
uc003uhe.4	-3.68234	0
uc003uhf.4	-3.68234	0
uc003uhg.4	-3.68234	0
uc003uhc.3	-3.68234	0
uc011cze.1	-2.28516	0
uc003ipz.3	-2.71375	0
uc010tnr.1	-2.27336	0
uc002nyc.3	-2.86852	0
uc002nyd.3	-2.86852	0
uc001qxd.3	-2.25636	0
uc001qxb.3	-2.25636	0
uc010sgx.2	-2.25636	0
uc011boc.2	-3.38501	0
uc011bod.2	-3.38501	0
uc003vfs.4	-3.09928	0
uc003vfu.4	-3.09928	0
uc001gmb.3	-2.80176	0
uc001gma.3	-2.80176	0
uc010pnc.1	-2.80176	0
uc003oaq.2	-6.40189	0
uc003oar.3	-6.40189	0
uc003oal.2	-6.40189	0
uc011dpq.2	-6.40189	0
uc003oat.2	-6.40189	0
uc003oao.2	-6.40189	0
uc003oau.2	-6.40189	0
uc011dpm.2	-6.40189	0
uc021yvo.1	-6.40189	0
uc003oap.2	-6.40189	0
uc003oas.2	-6.40189	0
uc011dpr.2	-6.40189	0
uc021yvm.1	-6.40189	0
uc021yvn.1	-6.40189	0
uc004aol.3	2.78745	0
uc004aom.3	2.78745	0
uc022byt.1	-1.4141	0
uc001qid.2	-1.76593	0
uc002tmd.2	1.59868	0
uc010flh.3	1.59868	0
uc002fjk.2	-3.87858	0
uc021tmg.1	-3.87858	0
uc004eip.3	-3.36568	0
uc002jhq.3	-3.25316	0
uc002jhp.3	-3.25316	0
uc010wqq.2	-3.25316	0
uc003qei.4	-3.47318	0
uc003qej.2	-3.47318	0
uc003ivk.4	-2.3816	0
uc010irz.3	-2.3816	0
uc003ivo.4	-2.3816	0
uc010irx.3	-2.3816	0
uc010iry.3	-2.3816	0
uc002wjd.3	-2.65432	0
uc004cun.1	-2.29897	0
uc010dwa.3	-2.82687	0
uc011lwj.2	-1.80635	0
uc004ben.3	-1.80635	0
uc004bem.3	-1.80635	0
uc002iym.4	-4.86924	0
uc003krg.3	-3.00152	0
uc010snm.2	-2.47809	0
uc001rzj.3	-2.47809	0
uc001rzk.3	-2.47809	0
uc003whj.3	-2.57932	0
uc003yqb.1	4.36763	0
uc003yqa.1	4.36763	0
uc001qbg.3	-2.70861	0
uc010sas.2	-2.70861	0
uc003iza.1	-3.42735	0
uc001nza.3	2.24727	0
uc003zna.3	-2.95991	0
uc003ufq.3	-5.56822	0
uc010ldk.2	-5.56822	0
uc003ufo.3	-5.56822	0
uc001yff.4	-2.95	0
uc001jsp.3	-3.45327	0
uc010qjt.2	-3.45327	0
uc001jso.2	-3.45327	0
uc003hbu.1	1.85714	1
uc003hbs.1	1.85714	1
uc011cac.1	1.85714	1
uc010ihd.1	1.85714	0
uc002tpa.3	-2.79388	0
uc002tox.3	-2.79388	0
uc002tow.4	-2.79388	0
uc010yzm.2	-2.79388	0
uc002tov.3	-2.79388	0
uc002tpb.3	-2.79388	0
uc002eom.4	-2.4616	0
uc002pdv.2	-2.12546	0
uc002aei.3	-3.2476	0
uc003yxu.2	-4.06004	0
uc003kuz.3	-2.28116	0
uc001uuv.3	-2.08756	0
uc001uuw.3	-2.08756	0
uc001uuu.3	-2.08756	0
uc003oxx.4	-4.57711	0
uc003oxu.4	-4.57711	0
uc003oxv.3	-4.57711	0
uc031sot.1	-4.57711	0
uc031sos.1	-4.57711	0
uc011boh.1	-2.9065	0
uc011boi.1	-2.9065	0
uc011bog.1	-2.9065	0
uc003gyt.3	2.20166	0
uc003gyu.3	2.20166	0
uc001nwi.3	-3.10477	0
uc003lpr.2	-3.38315	0
uc002iti.2	2.28822	0
uc002ith.2	2.28822	1
uc001fhd.3	2.1812	0
uc001fhc.3	2.1812	0
uc001ipd.3	-3.29076	0
uc010qoh.2	1.7621	0
uc001kky.3	1.7621	0
uc010qog.2	1.7621	0
uc001mvm.3	-1.94863	0
uc002ruw.3	-2.42539	0
uc002ruv.3	-2.42539	0
uc001rvz.4	-4.31003	0
uc001doh.3	-2.91281	0
uc001doi.3	-2.91281	0
uc001doj.3	-2.91281	0
uc010jck.3	-2.51189	0
uc010jcj.3	-2.51189	0
uc003krw.4	-2.51189	0
uc010zjo.2	1.40718	0
uc002vey.4	1.40718	0
uc003jmt.3	-2.12572	0
uc021xyd.1	-2.12572	0
uc010pmd.1	-3.70324	0
uc001ghk.1	-3.70324	0
uc004brz.4	-2.21646	0
uc004bsa.3	-2.21646	0
uc011mak.2	-2.21646	0
uc004bsc.3	-2.21646	0
uc003cok.4	-4.01165	0
uc001qgf.3	-4.06742	0
uc001qgg.4	-4.06742	0
uc002pkh.3	-2.348	0
uc002pki.3	-2.348	0
uc009wgb.3	-4.2624	0
uc002teb.1	-2.37289	0
uc002tea.1	-2.37289	0
uc002yme.3	-2.17811	0
uc002ymd.3	-2.17811	0
uc011dtg.2	1.67997	0
uc003olh.3	1.67997	0
uc003olj.3	1.67997	0
uc003hwa.1	-2.81256	0
uc011ceo.1	-2.81256	0
uc003hwc.2	-2.81256	0
uc003hwb.1	-2.81256	0
uc003qpc.4	-2.1573	0
uc010frt.4	-2.82028	0
uc002upv.5	-2.82028	0
uc002upw.3	-2.82028	0
uc010twc.2	-2.52651	0
uc001xwv.4	-2.52651	0
uc011ary.2	3.20176	0
uc003blj.3	3.20176	0
uc001khe.1	-5.26436	0
uc003tbs.1	-4.05797	0
uc010kwc.1	-4.05797	0
uc010kwd.1	-4.05797	0
uc001dyn.3	-2.39512	0
uc003skv.4	2.9441	0
uc003skt.4	2.9441	0
uc021zyr.1	2.9441	0
uc002ipa.3	-2.369	0
uc002rzn.3	-2.53465	0
uc021vhw.1	-2.53465	0
uc010gnw.3	-2.07342	0
uc002yxb.3	-2.07342	0
uc010gnx.3	-2.07342	0
uc002yxa.3	-2.07342	0
uc010gnv.3	-2.07342	0
uc011ael.2	-2.07342	0
uc002vdz.4	-3.66766	0
uc010zjg.1	-3.66766	0
uc003tnb.3	-3.12441	0
uc003oyv.3	2.22479	0
uc003fab.1	-3.52222	0
uc003fad.1	-3.52222	0
uc003fae.1	-3.52222	1
uc003fac.1	-3.52222	0
uc001jfb.3	-3.80179	0
uc009xnp.3	-3.80179	0
uc003mmt.3	-3.60179	0
uc011dhi.1	-3.60179	0
uc002czx.3	-2.81585	0
uc002gld.3	-2.32009	0
uc002glc.3	-2.32009	0
uc010vuw.2	-2.32009	0
uc011men.2	3.23858	0
uc002ttp.3	-3.77672	0
uc003pjz.3	-2.31728	0
uc002iuk.4	-4.76333	0
uc002iuj.4	-4.76333	0
uc001miv.2	-3.2687	0
uc003psu.3	-1.84365	0
uc003pst.4	-1.84365	0
uc001bdp.4	-1.95046	0
uc002fjl.3	-2.57739	0
uc003hvr.3	-2.79116	0
uc002nfs.1	-2.01384	0
uc002nft.1	-2.01384	0
uc002nfr.1	-2.01384	0
uc002ihm.4	-2.6961	0
uc031rau.1	-2.6961	0
uc011ebs.2	-1.34589	0
uc001qbu.3	-2.46768	0
uc001pse.3	-2.98892	0
uc010rxu.2	-2.98892	0
uc010rxv.2	-2.98892	0
uc002onr.3	-3.2536	0
uc002ons.3	-3.2536	0
uc002onq.3	-3.2536	0
uc002vpi.3	-3.16399	0
uc003whm.3	-2.30507	0
uc003whn.3	-2.30507	0
uc010ypt.2	2.59665	0
uc002scd.3	2.59665	0
uc003pot.2	-2.82045	0
uc003pos.2	-2.82045	0
uc002nhl.1	4.27829	0
uc010ebd.1	4.27829	0
uc010ebe.1	4.27829	0
uc001mrk.4	2.64158	0
uc001mrj.4	2.64158	0
uc002kbm.1	1.26834	0
uc002kbl.1	1.26834	0
uc010rel.2	-1.96771	0
uc001mvc.3	-1.96771	0
uc001mve.3	-1.96771	0
uc001mvd.3	-1.96771	0
uc001fcs.4	-2.85718	0
uc010pea.2	-2.85718	0
uc010pdz.2	-2.85718	0
uc001wum.2	-2.20278	0
uc003xca.3	-2.01013	0
uc003xby.4	-2.01013	0
uc031qhk.1	-4.50518	0
uc003fri.3	-2.28949	0
uc003frj.3	-2.28949	0
uc001vgp.3	-2.09612	0
uc001vgo.3	-2.09612	0
uc010tgz.2	-2.09612	0
uc003bzc.3	-2.2453	0
uc011avk.2	-2.2453	0
uc003bzd.3	-2.2453	0
uc002ruu.3	-1.81662	0
uc002blz.1	-1.6056	0
uc010bek.3	-2.43033	0
uc001zvz.3	-2.43033	0
uc001fhf.3	2.4891	0
uc010pew.2	2.4891	0
uc010pex.2	2.4891	0
uc002vlv.3	1.15731	0
uc022bja.1	-2.3371	0
uc004ams.2	-2.3371	0
uc003zza.3	-2.4651	0
uc003zyz.3	-2.4651	0
uc010mlf.1	-2.4651	0
uc002vry.4	-2.35695	0
uc021qra.1	-2.05537	0
uc001pro.2	-2.05537	0
uc001prq.2	-2.05537	0
uc003axv.4	-3.7094	0
uc010gxy.3	-3.7094	0
uc003deb.3	-4.40714	0
uc010jpc.3	-2.52292	0
uc011dir.2	-2.52292	0
uc002jfe.3	-2.23991	0
uc001gxx.4	3.00515	0
uc003snj.1	-2.47069	0
uc002roi.3	-2.17303	0
uc002roj.2	-2.17303	0
uc021vfq.1	-2.17303	0
uc010ezt.2	-2.17303	0
uc003gon.3	-3.33845	0
uc003dea.1	-2.72608	0
uc031rap.1	-2.85564	0
uc002ibv.4	-2.85564	0
uc031rao.1	-2.85564	0
uc003sjx.4	-2.08787	0
uc003sjy.1	-2.08787	0
uc011kml.2	-1.77632	0
uc003vfx.3	-1.77632	0
uc003vfv.3	-1.77632	0
uc001fpf.3	3.12249	0
uc001kbp.1	-2.71977	0
uc003fmk.3	-2.90642	0
uc010fsp.3	-1.75203	0
uc003ecs.3	-1.79834	0
uc011bjb.2	-1.79834	0
uc010hqv.3	-1.79834	0
uc003ect.3	-1.79834	0
uc002otg.2	2.2757	0
uc010xwi.1	2.2757	0
uc010xwj.1	2.2757	0
uc004cyf.3	-2.35218	0
uc010nfa.3	-2.35218	0
uc004cyg.3	-2.35218	0
uc022btm.1	-2.35218	0
uc011bkt.2	-2.68767	0
uc001bqc.2	1.55312	0
uc001bqg.2	1.55312	0
uc001bqa.2	1.55312	0
uc001bqb.2	1.55312	0
uc001bqe.2	1.55312	0
uc001bqf.2	1.55312	0
uc004dxc.4	-2.09605	0
uc004dxb.3	-2.09605	0
uc010gai.3	-2.87775	0
uc002wfl.4	-2.87775	0
uc002wfk.4	-2.87775	0
uc002obn.2	-2.99651	0
uc031qzw.1	1.61187	0
uc010wcy.2	1.61187	0
uc010cuu.3	1.61187	0
uc010wda.1	1.61187	0
uc010wcz.1	1.61187	0
uc002hmx.2	1.61187	0
uc003hrf.3	-2.12711	0
uc003hrg.3	-2.12711	0
uc003hrh.3	-2.12711	0
uc003qkx.3	-1.26389	0
uc003qku.3	-1.26389	0
uc003ecj.4	-2.38661	0
uc001ace.3	2.84353	0
uc001acf.3	2.84353	0
uc001acd.3	2.84353	0
uc002vgu.3	-2.28159	0
uc002vgt.2	-2.28159	0
uc010fvi.1	-2.28159	0
uc002vgr.2	-2.28159	0
uc002vgq.2	-2.28159	0
uc002vgs.2	-2.28159	0
uc002vgv.1	-2.28159	0
uc010fvk.1	-2.28159	0
uc001xgb.2	-1.81317	0
uc003duo.2	-2.97538	0
uc003dul.3	-2.97538	0
uc003dun.3	-2.97538	0
uc011bhd.2	-2.97538	0
uc003duj.3	-2.97538	0
uc003dum.3	-2.97538	0
uc003duk.3	-2.97538	0
uc011min.1	-2.3044	0
uc004cwa.2	-2.3044	0
uc004cvx.3	-2.3044	0
uc002eve.4	-2.41708	0
uc010cey.3	-2.41708	0
uc002evg.3	-2.41708	0
uc001lba.3	-3.86611	0
uc002fph.2	3.39225	0
uc010cja.3	3.39225	0
uc002fpk.1	3.39225	0
uc002fpf.2	3.39225	0
uc010ciz.1	3.39225	0
uc002fpj.1	3.39225	0
uc003pwm.3	4.34928	0
uc021paj.1	1.51588	0
uc001fgf.2	1.51588	0
uc001fgh.1	1.51588	0
uc001fgc.3	1.51588	0
uc001fge.2	1.51588	0
uc001fgd.2	1.51588	0
uc001fgg.2	1.51588	0
uc003gpr.1	-2.61938	0
uc003gps.1	-2.61938	0
uc011ccg.1	-2.66788	0
uc001rcm.1	-2.23916	0
uc001rcl.1	-2.23916	0
uc003vjq.4	-2.40985	0
uc003vjr.1	-2.40985	0
uc003vjt.4	-2.40985	0
uc021vyg.2	-3.8087	0
uc001rfx.4	-1.66318	0
uc011bof.3	-1.93098	0
uc011boe.2	-1.93098	0
uc010ldz.3	-4.10202	0
uc010fdp.3	1.247	0
uc003ezq.3	-1.86618	0
uc001fla.4	1.56677	0
uc001flc.4	1.56677	0
uc001fkx.4	1.56677	0
uc001fkw.4	1.56677	0
uc031ppy.1	1.56677	0
uc001fld.5	1.56677	0
uc001fky.4	1.56677	0
uc010pgf.3	1.56677	0
uc001swb.4	-2.45961	0
uc001swc.4	-2.45961	0
uc001swa.4	-2.45961	0
uc010sto.2	-2.45961	0
uc010stp.2	-2.45961	0
uc001led.3	-2.39589	0
uc010htl.3	-3.15378	0
uc003eni.4	-3.15378	0
uc001kea.3	-2.04266	0
uc011kwz.2	-2.70271	0
uc003wtf.3	-2.70271	0
uc002mcc.5	-2.99718	0
uc003whq.3	-2.09813	0
uc011boo.1	-1.68408	0
uc003fas.2	-1.68408	0
uc010phl.2	1.49692	0
uc001fon.2	1.49692	0
uc010phj.2	1.49692	0
uc010phk.2	1.49692	0
uc001ojd.3	2.43613	0
uc001ojc.1	2.43613	0
uc003iev.1	-2.32721	0
uc002uhw.4	-1.84063	0
uc021yga.1	-2.62911	0
uc003djo.2	-3.41599	0
uc011lcc.2	-2.09285	0
uc003xmb.4	-2.09285	0
uc010lwq.3	-2.09285	0
uc011lbz.2	-2.09285	0
uc003xma.3	-2.09285	0
uc010lwp.3	-2.09285	0
uc010lwo.1	-2.09285	0
uc003xlz.3	-2.09285	0
uc011lca.2	-2.09285	0
uc003xmf.4	-2.09285	0
uc011lcd.2	-2.09285	0
uc011lcb.2	-2.09285	0
uc003xmh.4	-2.09285	0
uc011bke.2	-2.24494	0
uc003ehr.4	-2.24494	0
uc003ehs.4	-2.24494	0
uc002ugl.3	0.979339	0
uc010zdl.2	0.979339	0
uc010zdm.2	0.979339	0
uc002ugm.3	0.979339	0
uc002ugj.3	0.979339	0
uc002huq.3	3.35019	0
uc010tog.2	-2.31489	0
uc001wod.3	-2.31489	0
uc003vid.3	-2.84749	0
uc003vie.3	-2.84749	0
uc022akj.1	-2.84749	0
uc001ibf.1	2.98892	0
uc002tnq.4	-1.94344	0
uc002tnr.4	-1.94344	0
uc003idf.3	-1.86378	0
uc003idg.3	-1.86378	0
uc003idh.3	-1.86378	0
uc003stg.3	-4.60914	0
uc002pke.4	3.14527	0
uc010emc.3	3.14527	0
uc003isn.4	-2.21659	0
uc003isp.4	-2.21659	0
uc003xxv.1	-2.02649	0
uc002cfx.1	-3.32441	0
uc001cix.3	3.27783	0
uc001ciy.3	3.27783	0
uc003ymn.3	-2.67739	0
uc003ymo.3	-2.67739	0
uc011lhv.2	-2.67739	0
uc021rkj.1	-2.63628	0
uc003ijd.3	-1.62251	0
uc003ije.3	-1.62251	0
uc001dik.3	-2.40263	0
uc003pco.3	-1.78304	0
uc021ylw.1	-2.31551	0
uc002mqo.4	-1.6255	0
uc002mqm.3	-1.6255	0
uc002bmg.3	-1.11029	0
uc004exe.2	-3.22805	0
uc010nro.2	-3.22805	0
uc003qmf.1	-1.88644	0
uc003qme.1	-1.88644	0
uc001lxa.1	2.77902	0
uc011beh.1	1.25456	0
uc003dfe.3	1.25456	0
uc003dff.3	1.25456	0
uc009vtw.1	2.20324	0
uc010ogh.2	2.20324	0
uc001bst.3	2.20324	0
uc001bsu.3	2.20324	0
uc003ylk.4	3.67935	0
uc031tbz.1	3.67935	0
uc011lhq.2	3.67935	0
uc003yms.3	-2.85953	0
uc003ymq.3	-2.85953	0
uc003lyd.3	-1.93394	0
uc010sbt.2	-1.78607	0
uc010sbu.2	-1.78607	0
uc021ucl.1	2.64565	0
uc003csj.3	-3.20135	0
uc001rzp.2	-2.24393	0
uc001rzo.2	-2.24393	0
uc002hcs.3	1.48728	0
uc002hcq.1	1.48728	0
uc010duf.3	2.77399	0
uc002mbo.3	2.77399	0
uc002mbp.3	2.77399	0
uc010xik.2	2.77399	0
uc002wsv.3	-2.20232	0
uc021sqy.1	-1.62666	0
uc001cbs.4	2.5277	0
uc001cbr.4	2.5277	0
uc001szn.1	-2.12164	0
uc001szl.1	-2.12164	0
uc001szm.1	-2.12164	0
uc009whd.4	-2.594	0
uc010oxb.2	-2.594	0
uc002aeq.3	-1.47557	0
uc001boa.3	-4.3509	0
uc001bob.3	-4.3509	0
uc011bxb.2	-2.70945	0
uc003gno.3	-2.70945	0
uc003gnp.3	-2.70945	0
uc011kuj.2	2.18894	0
uc003wfd.2	2.18894	0
uc003wfc.2	2.18894	0
uc003wfb.2	2.18894	0
uc011kuh.2	2.18894	0
uc022aov.1	2.18894	0
uc011kui.2	2.18894	0
uc001ory.1	-3.2465	0
uc001orx.1	-3.2465	0
uc010lnk.3	-1.95467	0
uc010lnj.3	-1.95467	0
uc001fqj.1	-1.91185	0
uc001fqk.1	-1.91185	0
uc002odm.1	-1.94062	0
uc003flh.4	-3.40825	0
uc002etg.1	-2.96926	0
uc002srh.4	-2.32069	0
uc021vke.1	-2.32069	0
uc010azk.1	-2.03024	0
uc002rxu.3	-1.71165	0
uc002rxx.3	-1.71165	0
uc001blk.3	-2.19873	0
uc001cmg.4	2.85848	0
uc010olb.2	2.85848	0
uc010olc.2	2.85848	0
uc003xzf.3	-2.75103	0
uc003tyx.3	2.67981	0
uc010lbj.2	2.67981	0
uc003tyy.3	2.67981	0
uc002aeg.3	-2.34087	0
uc010bfw.3	-2.34087	0
uc003spq.3	1.03681	0
uc003ncs.3	-2.07444	0
uc001hir.2	3.01982	0
uc021piq.1	3.01982	0
uc021pir.1	3.01982	0
uc001his.4	3.01982	0
uc002kbi.4	2.07675	0
uc010dif.4	2.07675	0
uc010wut.3	2.07675	0
uc010wuu.3	2.07675	0
uc001qhw.2	-2.29309	0
uc003xsb.4	-2.38568	0
uc031sjm.1	2.63939	0
uc003jvm.3	2.63939	0
uc003avv.3	2.16447	0
uc003avu.3	2.16447	0
uc002hbq.3	2.64542	0
uc003whk.3	-2.01961	0
uc003wff.2	1.719	0
uc004czx.2	-1.85797	0
uc011mjo.2	-1.85797	0
uc002sek.4	-1.59619	0
uc010fdd.1	-1.59619	0
uc010okg.2	-1.88888	0
uc001ciu.3	-1.88888	0
uc010oke.2	-1.88888	0
uc010epf.3	-2.90075	0
uc002pxr.3	-2.90075	0
uc002pxs.4	-2.90075	0
uc002dlz.1	2.74917	0
uc010uxf.2	1.24611	0
uc002cvs.3	1.24611	0
uc003ijr.2	-3.98162	0
uc003ijs.2	-3.98162	0
uc001leb.3	1.47845	0
uc001lea.3	1.47845	0
uc001ldy.3	1.47845	0
uc003jue.3	1.48885	0
uc002anc.1	-1.83724	0
uc001bvt.2	-1.87956	0
uc010ohl.1	-1.87956	0
uc003nas.2	-1.86121	0
uc003nau.3	-1.86121	0
uc003nat.2	-1.86121	0
uc001fys.2	1.13229	0
uc001fyr.2	1.13229	0
uc001fyp.1	1.13229	0
uc009wud.2	1.13229	0
uc009ymx.1	-2.47476	0
uc001npe.3	-2.47476	0
uc001nph.3	-2.47476	0
uc001npf.3	-2.47476	0
uc001npg.3	-2.47476	0
uc003lcr.1	2.54259	0
uc003lcq.1	2.54259	0
uc003lcp.1	2.54259	0
uc001rxb.3	-2.2256	0
uc001fnd.4	3.47321	0
uc003fem.4	-2.77296	0
uc003fen.4	-2.77296	0
uc003bqq.4	-1.79499	0
uc011atf.2	-1.79499	0
uc011atd.3	-1.79499	0
uc011ate.3	-1.79499	0
uc009wsd.3	1.19598	0
uc009wse.3	1.19598	0
uc009wsf.3	1.19598	0
uc010phr.2	1.19598	0
uc001fpz.4	1.19598	0
uc002zxx.3	4.34656	0
uc002zxy.3	4.34656	0
uc001pfb.3	-1.9782	0
uc001pfc.3	-1.9782	0
uc001mod.1	-1.18331	0
uc001moe.1	-1.18331	0
uc001xpx.2	-2.54313	0
uc002gpy.3	-1.9657	0
uc002gpz.4	-1.9657	0
uc021uub.1	-1.94298	0
uc021uue.1	-1.94298	0
uc022blv.1	-1.27297	0
uc011dvt.2	1.10368	0
uc011dvu.2	1.10368	0
uc003jek.2	-2.81398	1
uc021yuy.1	1.36546	0
uc003nda.2	1.41461	0
uc001zkx.4	2.67083	0
uc003mab.4	-2.79571	0
uc010wiy.1	1.28393	0
uc010wiw.1	1.28393	0
uc010wix.1	1.28393	0
uc003lcj.3	2.71436	0
uc011cyo.2	2.71436	0
uc003ink.2	2.29721	0
uc031prc.1	-2.85105	0
uc001gda.3	-2.85105	0
uc002fqf.1	2.03613	0
uc002fqg.1	2.03613	0
uc002fqe.1	2.03613	0
uc003ero.1	-6.60917	0
uc003erp.1	-6.60917	0
uc010hue.1	-6.60917	0
uc002wmq.3	2.9554	0
uc002wmr.3	2.9554	0
uc002wms.3	2.9554	0
uc001hkm.3	2.83104	0
uc010mon.1	-3.1309	0
uc010moo.1	-3.1309	0
uc001qnm.2	-1.50301	0
uc003zxl.3	1.82058	0
uc011loz.1	1.82058	0
uc003zxm.1	1.82058	0
uc003fbn.3	-3.5774	0
uc003fbk.2	-3.5774	0
uc021xgk.1	-3.5774	0
uc003fbm.3	-3.5774	0
uc003fbj.2	-3.5774	0
uc001eur.4	1.10495	0
uc010yre.1	0.972883	0
uc002arj.4	-2.15735	0
uc021spj.1	-2.15735	0
uc001dhg.4	-1.8824	0
uc001dhh.2	-1.8824	0
uc001fur.2	3.01035	0
uc001fuq.2	3.01035	0
uc001fup.2	3.01035	0
uc003qhx.3	-1.9423	0
uc011edp.2	-1.9423	0
uc001uus.3	-2.71207	0
uc002ozs.3	3.06306	0
uc010ejt.3	3.06306	0
uc003opi.3	2.93912	0
uc010jxe.1	2.93912	0
uc002zgt.2	-1.72085	0
uc002zgs.2	-1.72085	0
uc002zgy.2	-1.72085	0
uc002zgw.2	-1.72085	0
uc002zgr.2	-1.72085	0
uc003sym.4	-1.93849	0
uc001lpc.3	1.72404	0
uc021qbk.1	1.72404	0
uc002txz.3	-1.82084	0
uc003fil.2	1.95819	0
uc003fik.2	1.95819	0
uc003fii.3	1.95819	0
uc003fij.2	1.95819	0
uc003fih.3	1.95819	0
uc003fim.2	1.95819	0
uc010khh.3	-1.70217	0
uc003qjq.4	-1.70217	0
uc003qjr.4	-1.70217	0
uc010khi.3	-1.70217	0
uc001txb.3	-2.35095	0
uc002rvx.3	1.76328	0
uc003hbr.3	1.71087	1
uc010lea.2	-1.77782	0
uc022ags.1	-1.77782	0
uc022agr.1	-1.77782	0
uc010zne.2	3.08762	0
uc002vvg.3	3.08762	0
uc010znd.2	3.08762	0
uc003qui.3	-1.46473	0
uc003qug.3	-1.46473	0
uc003que.3	-1.46473	0
uc003quf.3	-1.46473	0
uc003quh.3	-1.46473	1
uc003quj.3	-1.46473	0
uc001zoz.3	-3.27688	0
uc001zoy.3	-3.27688	0
uc010bcq.3	-3.27688	0
uc002wuv.1	2.2798	0
uc010zte.1	2.2798	0
uc001vud.3	-2.08614	0
uc001vug.3	-2.08614	0
uc001vuf.3	-2.08614	0
uc004fep.3	3.34274	0
uc004feq.3	3.34274	0
uc004fer.3	3.34274	0
uc011ltd.2	-1.16493	0
uc010mqc.3	-1.16493	0
uc004aod.4	-1.16493	0
uc001xbs.3	2.8706	0
uc001xbt.3	2.8706	0
uc001fhl.4	1.65907	0
uc001fhj.4	1.65907	0
uc001fhk.4	1.65907	0
uc002gvs.3	-3.16909	0
uc002gvt.3	-3.16909	0
uc010nkw.3	2.97318	0
uc004dyg.3	2.97318	0
uc022bgg.1	-2.47823	0
uc002wwp.1	3.02135	0
uc010gdv.1	3.02135	0
uc031qwd.1	-1.67521	0
uc010vgn.3	-1.67521	0
uc003ysl.3	2.36223	1
uc010mdp.2	2.36223	1
uc002qfe.3	-2.22836	0
uc009wbw.3	-2.56634	0
uc010ori.2	-2.56634	0
uc001dhi.3	-2.56634	0
uc002giy.3	-2.06469	0
uc001tvt.1	-2.23645	0
uc001tvu.1	-2.23645	0
uc010hji.3	-1.89879	0
uc002vpt.4	-2.44962	0
uc002vps.4	-2.44962	0
uc002vpr.4	-2.44962	0
uc001gcr.1	2.84209	0
uc001gcq.1	2.84209	0
uc003jph.2	-2.27759	0
uc002nvj.3	1.4151	0
uc001ioc.1	-2.38043	0
uc010qcb.1	-2.38043	0
uc003hus.4	-4.49957	0
uc003hut.4	-4.49957	0
uc002bjz.4	-2.32533	0
uc004ahm.2	-3.26865	0
uc004ahn.2	-3.26865	0
uc002wss.3	-2.49662	0
uc001kiq.4	2.79557	0
uc009xug.3	2.79557	0
uc001dbj.3	-2.15523	0
uc002cfv.4	-4.50938	0
uc031qsi.1	2.59785	0
uc002afz.3	2.59785	0
uc010pgl.2	1.04095	0
uc010pgm.2	1.04095	0
uc001fls.3	1.04095	0
uc010adj.3	-1.15091	0
uc001mae.1	-4.77029	0
uc011kap.2	-2.61468	0
uc001efx.4	-2.59952	0
uc001oxr.4	-2.14326	0
uc001oxq.4	-2.14326	0
uc011blo.2	1.02681	0
uc011blp.2	1.02681	0
uc010xjq.2	-1.43928	0
uc002mgq.2	-1.43928	0
uc002mgr.2	-1.43928	0
uc010xjp.2	-1.43928	0
uc003xux.2	-1.64818	0
uc009wmz.3	1.06529	0
uc009wna.1	1.06529	0
uc010pdk.1	1.06529	0
uc021tgd.1	-2.4851	0
uc002dtm.4	-2.4851	0
uc002dtn.4	-2.4851	0
uc003zdj.3	2.55328	0
uc003lsn.3	-1.85088	0
uc003lsp.3	-1.85088	0
uc021yfu.1	-1.85088	0
uc003lso.4	-1.85088	0
uc001clg.3	1.23133	0
uc010okl.2	1.23133	0
uc001cli.3	1.23133	0
uc001clh.3	1.23133	0
uc002jvf.3	3.08046	0
uc002jvg.3	3.08046	0
uc002jvh.3	3.08046	0
uc002jvi.3	3.08046	0
uc001jka.1	2.3222	0
uc001jjx.1	2.3222	0
uc031pvd.1	2.3222	0
uc001jjy.1	2.3222	0
uc003xaw.4	-8.31476	0
uc003xaz.3	-8.31476	0
uc011kza.1	-8.31476	0
uc003xax.4	-8.31476	0
uc003xay.4	-8.31476	0
uc031qdi.1	-1.51408	0
uc003prx.3	-1.76861	0
uc001kbv.3	2.00343	0
uc003dxz.3	-1.76896	0
uc004ddh.3	-1.99206	0
uc010ngs.3	-1.99206	0
uc004cps.3	-1.6229	0
uc011mhd.3	-1.6229	0
uc011mqr.2	-2.1689	0
uc004edh.3	-2.1689	0
uc021qzy.1	-2.06305	0
uc001ssm.3	-2.06305	0
uc001ssn.3	-2.06305	0
uc009zqp.3	-2.06305	0
uc001gtv.3	2.60796	0
uc001gtu.3	2.60796	0
uc001gtw.4	2.60796	0
uc004dig.4	-2.03019	0
uc001bmc.3	-2.60907	0
uc009vsg.1	-2.60907	0
uc001qav.4	-2.01602	0
uc001qau.4	-2.01602	0
uc010sao.2	-2.01602	0
uc001qaw.4	-2.01602	0
uc001qax.4	-2.01602	0
uc002ira.4	2.86648	0
uc010wms.2	2.86648	0
uc002udu.2	-2.91674	0
uc002udv.1	-2.91674	0
uc010fpm.2	-2.91674	0
uc003fok.2	1.11919	0
uc003fnh.4	1.6994	0
uc003jhm.3	-2.52681	0
uc003jhl.3	-2.52681	0
uc003jho.3	-2.52681	0
uc003jhn.3	-2.52681	0
uc001ktt.3	1.60379	0
uc003ngr.3	2.57367	0
uc003ngs.3	2.57367	0
uc001boi.3	-2.19616	0
uc021ojx.1	-2.19616	0
uc001bom.3	-2.19616	0
uc001boj.3	-2.19616	0
uc001bok.3	-2.19616	0
uc003gix.3	-1.66208	0
uc003giz.3	-1.66208	0
uc003giy.3	-1.66208	0
uc021xwp.1	-1.95408	0
uc010rpl.3	1.43096	0
uc001ojj.3	1.43096	0
uc004fjh.4	-2.00849	0
uc010ppj.1	2.5312	0
uc010ppk.1	2.5312	0
uc004agu.4	-2.56751	0
uc011lrq.3	-2.56751	0
uc002wwd.3	0.961165	0
uc002wwb.1	0.961165	0
uc002wwc.3	0.961165	0
uc001uqv.3	-2.16445	0
uc001uqw.3	-2.16445	0
uc003pxi.2	-2.31098	0
uc003ixj.2	-1.78697	0
uc031smt.1	-2.4888	0
uc003nab.3	-2.4888	0
uc011dip.2	-2.4888	0
uc003zjt.3	-2.60082	0
uc003nlt.1	0.928328	0
uc002xdb.1	2.4109	0
uc010zvi.1	2.4109	0
uc003ltq.3	-1.71721	0
uc011dcq.3	-1.71721	0
uc010jhu.3	-1.71721	0
uc002eel.3	3.14136	0
uc002eem.3	3.14136	0
uc002een.3	3.14136	0
uc001wsg.3	-1.63957	0
uc001wsj.3	-1.63957	0
uc001wsh.3	-1.63957	0
uc010tpn.1	-1.63957	0
uc003jsh.3	2.54335	1
uc002xfm.2	-1.90264	0
uc002xfl.2	-1.90264	0
uc003uru.3	-1.56837	0
uc002wwj.1	-2.1209	0
uc003axc.3	-1.84996	0
uc003axb.3	-1.84996	0
uc002huj.1	2.63314	0
uc003vce.3	-2.82222	0
uc001unt.3	2.45547	0
uc001unv.3	2.45547	0
uc002tvv.3	-1.63666	0
uc002twa.3	-1.63666	0
uc002tvu.3	-1.63666	0
uc031rpm.1	-1.63666	0
uc010fnq.1	-1.63666	0
uc010zbm.2	-1.63666	0
uc010fnp.3	-1.63666	0
uc010pqn.3	1.23135	0
uc003nzl.2	-3.06113	0
uc003nzh.1	-3.06113	0
uc003nzg.1	-3.06113	0
uc021yvf.2	-3.06113	0
uc001dsg.3	-2.08855	1
uc010cbe.2	2.22019	0
uc002eeh.3	2.22019	0
uc002eeg.1	2.22019	0
uc021thp.1	2.22019	0
uc001zqr.3	1.215	0
uc010bda.3	1.215	0
uc003cms.4	-1.09381	0
uc011azr.2	-1.09381	0
uc003cmt.4	-1.09381	0
uc010hik.3	-1.09381	0
uc002xpo.3	3.53834	0
uc002xpq.3	3.53834	0
uc002xpm.3	3.53834	0
uc002xpn.3	3.53834	0
uc002xpl.3	3.53834	0
uc001uey.1	-1.39783	0
uc010syp.2	3.08522	0
uc001tuo.4	3.08522	0
uc001tun.2	3.08522	0
uc001tul.3	3.08522	0
uc010syr.2	3.08522	0
uc002hyx.2	1.77055	0
uc010wax.1	1.02972	0
uc002hcw.3	1.02972	0
uc002hct.1	1.02972	0
uc021wxg.1	-1.98841	0
uc002kff.4	1.2743	0
uc010wvp.1	1.2743	0
uc010dit.3	1.2743	0
uc010wvo.1	1.2743	0
uc002kfj.4	1.2743	0
uc002xxr.2	-2.04884	0
uc010zze.1	-2.04884	0
uc010gio.2	-2.04884	0
uc002xxp.2	-2.04884	0
uc010xvp.1	-2.3012	0
uc002ooh.1	-2.3012	0
uc010xvo.1	-2.3012	0
uc002ook.1	-2.3012	0
uc002oog.1	-2.3012	0
uc002ooi.1	-2.3012	0
uc002ooj.1	-2.3012	0
uc002ool.1	-2.3012	0
uc002oom.1	-2.3012	0
uc004cwx.4	-2.07077	0
uc004cwy.4	-2.07077	0
uc001qlg.3	2.81368	0
uc009zeb.3	2.81368	0
uc001qle.3	2.81368	0
uc001qlf.3	2.81368	0
uc009zea.3	2.81368	0
uc002hks.1	-2.82966	0
uc002hkt.1	-2.82966	0
uc011dfu.2	-2.98095	0
uc003mfm.3	-2.98095	0
uc003mfl.3	-2.98095	0
uc003mfo.3	-2.98095	0
uc003meo.1	2.27988	0
uc003yvx.3	-1.67124	0
uc003yvw.1	-1.67124	0
uc003ywa.1	-1.67124	0
uc003yvz.1	-1.67124	0
uc003yvy.3	-1.67124	0
uc010mep.3	-1.67124	0
uc003ywb.3	-1.67124	0
uc002hco.3	1.81191	0
uc010waw.2	1.81191	0
uc003isz.4	1.78278	0
uc011ckb.2	1.78278	0
uc011dcj.2	-1.47466	0
uc011kgz.2	-2.44135	0
uc003uie.3	-2.44135	0
uc003uif.2	-2.44135	0
uc011kha.2	-2.44135	0
uc004fms.3	-1.8465	0
uc004fmt.3	-1.8465	0
uc003ass.2	-1.60874	0
uc011ani.2	-1.60874	0
uc011anj.2	-1.60874	0
uc002vll.3	-3.67043	0
uc002aqf.3	-2.12657	0
uc002aqg.3	-2.12657	0
uc004bso.1	-1.29269	0
uc004bsr.2	-1.29269	0
uc010mxp.1	-1.29269	0
uc004bsp.1	-1.29269	0
uc004bsq.1	-1.29269	0
uc011man.1	-1.29269	0
uc011cpr.1	-1.50258	0
uc003jmx.3	-1.50258	0
uc004axl.2	-1.98297	0
uc004axk.2	-1.98297	0
uc001crc.1	1.85055	0
uc010omo.1	1.85055	0
uc010omn.1	1.85055	0
uc001crd.1	1.85055	0
uc009vvi.3	2.69761	0
uc003wxb.3	-2.75382	0
uc003wwz.3	-2.75382	0
uc010lsu.3	-2.75382	0
uc011kxz.2	-2.75382	0
uc002gkm.4	2.95494	0
uc010vuu.3	2.95494	0
uc002gkn.4	2.95494	0
uc021tpy.1	2.95494	0
uc002gko.4	2.95494	0
uc001din.3	-2.36597	0
uc002gdf.4	1.64196	0
uc001rtw.4	2.89346	0
uc009zlh.3	2.89346	0
uc001rtx.4	2.89346	0
uc001rtv.4	2.89346	0
uc031qhd.1	2.89346	0
uc031qhe.1	2.89346	0
uc002zpu.2	-2.60066	0
uc010grr.2	-2.60066	0
uc001ggh.3	-2.34762	0
uc001ggi.4	-2.34762	0
uc010ybi.2	-2.1704	0
uc010ybh.2	-2.1704	0
uc003xql.2	1.88235	0
uc003xqk.2	1.88235	0
uc011ldi.2	1.88235	0
uc003lsr.3	-1.15975	0
uc001fft.3	1.05863	0
uc002veh.1	-1.99578	0
uc002uqn.1	0.914843	0
uc001hum.3	1.01852	0
uc010pwd.1	1.01852	0
uc001hun.1	1.01852	0
uc003ndi.3	1.84218	0
uc002pja.1	0.800103	0
uc001crp.2	-2.66825	0
uc001mru.3	-2.39142	0
uc010eyv.1	1.16547	0
uc002rje.1	1.16547	0
uc003goh.4	-1.55994	0
uc001kwg.3	-1.55149	0
uc010mty.3	-2.48731	0
uc010mtz.3	-2.48731	0
uc002mhf.1	-3.76957	0
uc011jvx.1	1.49067	0
uc003skx.2	1.49067	0
uc031pot.1	1.03248	0
uc001exf.2	1.03248	0
uc001pjg.2	-1.97851	0
uc003orl.3	1.31774	1
uc002beo.3	-3.22723	0
uc010blm.1	-3.22723	0
uc002ber.4	-3.22723	0
uc001pmg.2	-1.71317	0
uc003gua.3	-2.33771	0
uc001xac.3	-1.51687	0
uc001xae.3	-1.51687	0
uc001xad.3	-1.51687	0
uc010pnb.2	1.64385	0
uc001glz.3	1.64385	0
uc003oix.3	2.11217	0
uc003oit.3	2.11217	0
uc003oiw.3	2.11217	0
uc003oiu.3	2.11217	0
uc003ojc.3	2.11217	0
uc003oiz.3	2.11217	0
uc003oiy.3	2.11217	0
uc003ojd.3	2.11217	0
uc003oja.3	2.11217	0
uc011dso.2	2.11217	0
uc011dsp.2	2.11217	0
uc003oiv.3	2.11217	0
uc003clf.2	-2.99816	0
uc011azn.2	-2.99816	0
uc003clg.2	-2.99816	0
uc011azm.1	-2.99816	0
uc011azl.1	-2.99816	0
uc010wjh.3	2.82551	0
uc002iht.4	2.82551	0
uc031rbb.1	2.82551	0
uc001vin.3	-1.75854	0
uc001pmf.1	-2.22085	0
uc003tff.3	2.97237	0
uc003tfg.3	2.97237	0
uc011kaz.2	2.97237	0
uc010uim.2	-2.18602	0
uc002amr.3	-2.18602	0
uc001znr.4	2.26328	0
uc001zns.4	2.26328	0
uc001znu.4	2.26328	0
uc001znw.4	2.26328	0
uc010ucw.2	2.26328	0
uc001znv.4	2.26328	0
uc001znt.4	2.26328	0
uc002zpr.3	2.41678	0
uc011aha.2	2.41678	0
uc002zpt.3	2.41678	0
uc021vls.1	1.19249	0
uc010fja.2	1.19249	0
uc001xfo.3	-1.12883	0
uc001xfn.3	-1.12883	0
uc010tsb.2	-1.12883	0
uc010tsa.2	-1.12883	0
uc002jky.2	-2.33836	0
uc002grz.4	-1.29354	0
uc010vwz.2	-1.29354	0
uc010cpr.3	-1.29354	0
uc002gry.4	-1.29354	0
uc010vxa.2	-1.29354	0
uc002iae.4	0.919684	0
uc010cyj.4	0.919684	0
uc002hzz.4	0.919684	0
uc011cow.2	-1.87552	0
uc003jkh.3	-1.87552	0
uc010jxz.3	-2.21644	0
uc002yak.3	-1.85198	0
uc002tcc.4	1.28997	0
uc003hpl.3	-1.49239	0
uc003hpk.3	-1.49239	0
uc010ikf.3	-1.49239	0
uc003hpm.3	-1.49239	0
uc003yzb.2	1.49079	0
uc011lko.1	1.49079	0
uc003yza.2	1.49079	0
uc010uqs.3	2.13949	0
uc010uqt.2	2.13949	0
uc002bqm.4	2.13949	0
uc002bqn.4	2.13949	0
uc010avi.3	-1.72931	0
uc001yei.4	-1.72931	0
uc001fkp.3	1.22342	0
uc001fkr.3	1.22342	0
uc001fkl.2	1.22342	0
uc031ppx.1	1.22342	0
uc001fkj.2	1.22342	0
uc010pgb.2	1.22342	0
uc009wqo.1	1.22342	0
uc009wqp.2	1.22342	0
uc001fko.3	1.22342	0
uc002yvj.3	1.5114	0
uc001qre.2	2.35448	0
uc001qrg.2	2.35448	0
uc009xgq.3	2.55703	0
uc001hzh.3	2.55703	0
uc021plj.1	2.55703	0
uc011aqy.2	2.4187	0
uc003bhn.3	2.4187	0
uc003bhm.1	2.4187	0
uc011aqz.2	2.4187	0
uc002rck.2	-1.68397	0
uc010exm.2	-1.68397	0
uc003zyv.3	-1.65512	0
uc003zyu.4	-1.65512	0
uc031tdr.1	-1.65512	0
uc002yhm.2	1.72923	0
uc002yhn.2	1.72923	0
uc001lkf.3	2.70617	0
uc001lke.3	2.70617	0
uc010qmw.2	-1.76484	0
uc004bkb.4	-1.97346	0
uc004bka.4	-1.97346	0
uc004bjz.4	-1.97346	0
uc003sqf.4	0.995648	0
uc004bxd.3	1.01896	0
uc004bxe.3	1.01896	0
uc003tbc.3	1.60242	0
uc022abe.1	1.60242	0
uc003tba.3	1.60242	0
uc022abf.1	1.60242	0
uc003tbb.3	1.60242	0
uc003taz.3	1.60242	0
uc002lbi.4	-2.50728	0
uc021ujg.1	-2.50728	0
uc001jjg.4	1.14247	0
uc001smg.1	-3.39648	0
uc002fye.2	-2.06399	0
uc002hvg.3	-1.41795	0
uc002aba.3	-2.56397	0
uc002abb.3	-2.56397	0
uc010bez.1	-2.56397	0
uc004dkq.4	-1.345	0
uc001zuu.3	-3.12363	0
uc001zut.1	-3.12363	0
uc001zus.1	-3.12363	0
uc010bee.1	-3.12363	0
uc001nco.4	2.72292	0
uc031qaw.1	2.72292	0
uc031qav.1	2.72292	0
uc009ykz.1	2.72292	0
uc031qax.1	2.72292	0
uc009yla.4	2.72292	0
uc001ncp.4	2.72292	0
uc001ncq.4	2.72292	0
uc002boy.3	1.80032	0
uc010uqd.2	1.80032	0
uc002bpa.3	1.80032	0
uc002boz.3	1.80032	0
uc011lpm.3	2.83265	0
uc003zzn.4	2.83265	0
uc011lpn.3	2.83265	0
uc011lpq.3	2.83265	0
uc011lpp.3	2.83265	0
uc011lpo.3	2.83265	0
uc010mll.4	2.83265	0
uc011lpr.3	2.83265	0
uc011cdd.2	-2.07173	0
uc003hqs.4	-2.07173	0
uc010ikm.3	-2.07173	0
uc011cdc.2	-2.07173	0
uc011dra.2	0.927756	0
uc010juo.1	0.927756	0
uc004bsj.5	-1.62296	0
uc011mam.3	-1.62296	0
uc031tfe.1	-1.62296	0
uc004bsk.5	-1.62296	0
uc003sxt.3	1.0371	0
uc001mpm.3	2.3438	0
uc001mpo.2	2.3438	0
uc001mpn.5	2.3438	0
uc001vcw.3	-1.47256	0
uc010adf.3	-1.47256	0
uc002kdp.4	1.31647	0
uc002kdr.4	1.31647	0
uc010wvi.1	1.31647	0
uc002kdq.4	1.31647	0
uc002bup.3	-1.76564	0
uc002buq.3	-1.76564	0
uc002buo.3	-1.76564	0
uc003ywn.2	-2.75942	0
uc011llg.2	1.91323	0
uc002kli.3	2.37075	0
uc002rkl.4	0.806038	0
uc010nvf.3	1.06565	0
uc001slf.2	1.49968	0
uc002xlb.1	3.38051	0
uc010zwj.1	3.38051	0
uc010cjr.3	-1.04396	0
uc010vql.2	-1.04396	0
uc002fsq.3	-1.04396	0
uc002fss.3	-1.04396	0
uc004eap.1	2.02789	0
uc004eaq.1	2.02789	0
uc003whr.2	-1.68507	0
uc003yln.3	1.24662	0
uc001psf.2	-1.72572	0
uc002ysk.4	1.29613	0
uc002ysi.1	1.29613	0
uc002ysm.4	1.29613	0
uc001qnn.1	-2.3737	0
uc002rhr.3	2.62698	0
uc002rhs.3	2.62698	0
uc002rht.3	2.62698	0
uc001oux.3	0.831798	0
uc009yty.4	0.831798	0
uc010aud.3	-2.1087	0
uc010aue.3	-2.1087	0
uc001xzw.3	-2.1087	1
uc001xzx.4	-2.1087	0
uc002scy.4	-2.11322	0
uc002gan.2	-1.20506	0
uc001kic.3	2.26096	0
uc002jjb.3	1.30424	0
uc010cdu.3	-1.82971	0
uc002ept.3	-1.82971	0
uc021vdr.1	2.81564	0
uc003hsq.3	-1.73686	0
uc003hsp.3	-1.73686	0
uc021xqc.1	-1.73686	0
uc003whl.3	-1.7073	0
uc011kuv.2	-1.7073	0
uc009yzu.3	4.04528	0
uc010rxs.2	4.04528	0
uc010rxo.2	4.04528	0
uc010rxt.2	4.04528	0
uc010rxq.2	4.04528	1
uc021qre.1	4.04528	0
uc021qrd.1	4.04528	0
uc010rxr.2	4.04528	0
uc010zgx.2	1.35972	0
uc010fsm.3	1.35972	0
uc002uuk.3	1.35972	0
uc002ifi.2	2.1765	0
uc010czq.2	2.1765	0
uc002ifk.1	2.1765	0
uc002ifj.2	2.1765	0
uc001hmr.3	-1.62452	0
uc001hmq.3	-1.62452	0
uc002nvg.2	1.10257	0
uc002nvf.3	1.10257	0
uc010xrw.2	1.10257	0
uc002nvi.2	1.10257	0
uc010inb.3	-2.01544	0
uc011cgh.2	-2.01544	0
uc003icm.4	-2.01544	0
uc003stl.2	1.17183	0
uc003stm.2	1.17183	0
uc003sto.1	1.17183	0
uc009zgk.1	-2.05641	0
uc001qvk.1	-2.05641	0
uc001ssk.3	-5.04052	0
uc001jko.3	-1.55744	0
uc001jkn.3	-1.55744	0
uc010qid.2	-1.55744	0
uc010qie.2	-1.55744	0
uc004agp.3	-1.79345	0
uc003eep.2	-2.28694	1
uc011bjn.1	-2.28694	0
uc010uxg.2	1.276	1
uc011brf.1	1.07582	0
uc003fne.2	1.07582	0
uc011bre.1	1.07582	0
uc011brd.1	1.07582	0
uc011brc.1	1.07582	0
uc001cik.2	2.99554	0
uc002ohq.3	-2.08364	0
uc003hrb.3	4.46574	0
uc011cde.2	4.46574	0
uc003hrc.3	4.46574	0
uc003hra.3	4.46574	0
uc003hrd.3	4.46574	0
uc001fpw.1	1.18661	0
uc001fpx.1	1.18661	0
uc010huy.3	-1.61116	0
uc003evt.4	-1.61116	0
uc010hva.3	-1.61116	0
uc010huz.3	-1.61116	0
uc003evu.4	-1.61116	0
uc002qdd.3	-2.37593	0
uc002qdc.3	-2.37593	0
uc002qda.3	-2.37593	0
uc002qcz.3	-2.37593	0
uc002tln.1	-3.81875	0
uc002wej.3	-2.7813	0
uc002wek.3	-2.7813	0
uc001qop.2	1.73259	0
uc031qfw.1	1.73259	0
uc002okz.4	-1.63747	0
uc002okx.4	-1.63747	0
uc001ojp.1	1.81611	0
uc001ojo.1	1.81611	0
uc001ojn.1	1.81611	0
uc001zpx.3	-1.30459	0
uc001zpw.3	-1.30459	0
uc001zpy.1	-1.30459	0
uc009wol.2	1.126	0
uc010pdy.3	1.126	0
uc002bpr.3	1.61284	0
uc010uqh.2	1.61284	0
uc003jlz.3	-1.97195	0
uc001xjh.1	2.40053	0
uc002tcv.3	2.3751	0
uc002tct.3	2.3751	0
uc002tde.1	2.3751	0
uc002tcw.3	2.3751	0
uc002tcz.3	2.3751	0
uc002tcy.3	2.3751	0
uc002tdb.3	2.3751	0
uc002tda.3	2.3751	0
uc002tcx.3	2.3751	0
uc002jxd.2	1.38346	0
uc003lqh.3	-1.63663	0
uc003lqi.2	-1.63663	0
uc002wkr.2	-1.62838	0
uc003dre.3	-1.16482	0
uc003drd.3	-1.16482	0
uc003drg.3	-1.16482	0
uc003ido.3	-1.3446	0
uc003idn.3	-1.3446	0
uc003idp.1	-1.3446	0
uc010inf.3	-1.3446	0
uc003zbm.3	1.68356	0
uc003zbr.1	1.68356	1
uc003kce.1	-1.78923	0
uc003kfa.3	-1.45969	0
uc003kfb.3	-1.45969	0
uc003kfd.3	-1.45969	0
uc003kfe.3	-1.45969	0
uc003hmi.1	-1.57152	0
uc003hmj.1	-1.57152	0
uc010ijq.1	-1.57152	0
uc001kpn.2	-2.09479	0
uc004ccg.3	-1.05034	0
uc002cgz.3	1.52461	0
uc021szp.1	1.52461	0
uc010woy.2	-2.35956	0
uc002izi.3	-2.35956	0
uc010ddo.3	-2.35956	0
uc001djc.3	-2.0138	0
uc001djb.3	-2.0138	0
uc002enp.3	-2.26181	0
uc010vig.2	-2.26181	0
uc002enq.1	-2.26181	0
uc002enk.3	-2.26181	0
uc002daw.1	1.89522	0
uc002daq.1	1.89522	0
uc003wld.3	2.20819	0
uc011lxb.2	-1.6047	0
uc004bgq.3	-1.6047	0
uc002fja.3	2.24424	0
uc003oef.4	2.27576	0
uc002eta.3	-3.02278	0
uc002etb.3	-3.02278	0
uc002esz.3	-3.02278	0
uc031pvh.1	1.77428	0
uc003yha.2	1.16799	0
uc010mba.3	1.16799	0
uc011lgr.3	1.16799	0
uc003ojq.2	3.3724	0
uc011dsq.2	3.3724	0
uc002rzi.3	-2.04292	0
uc002rzj.3	-2.04292	0
uc010ypc.2	-2.04292	1
uc002rhn.2	-2.89855	0
uc021qvb.1	-3.0054	0
uc001qxo.1	-3.0054	0
uc010sgz.1	-3.0054	0
uc010nnd.3	1.1164	0
uc004egi.3	1.1164	0
uc002qzo.2	0.813053	0
uc010plv.2	1.38308	0
uc001ggo.3	1.38308	0
uc001ggq.3	1.38308	0
uc001ggr.3	1.38308	0
uc010plt.1	1.38308	0
uc001ggp.3	1.38308	0
uc009wvt.3	1.38308	0
uc001zmz.3	4.79128	0
uc001zmy.3	4.79128	0
uc011dem.2	2.43153	0
uc003lzf.3	2.43153	0
uc003lzg.3	2.43153	0
uc003lzh.3	2.43153	0
uc011mwd.2	-1.66639	0
uc004fab.3	-1.66639	0
uc011mwe.2	-1.66639	0
uc001dtg.4	-1.36662	0
uc009wee.3	-1.36662	0
uc011dts.1	-3.24039	0
uc003ona.3	-3.24039	0
uc021yzd.1	-3.24039	0
uc002mdl.2	2.33959	0
uc002mdm.2	2.33959	0
uc002mdk.2	2.33959	0
uc002mdj.2	2.33959	0
uc010wcr.1	-2.25301	0
uc002hkn.2	-2.25301	0
uc010wcq.1	-2.25301	0
uc004bdo.1	-1.49273	1
uc010mts.1	-1.49273	0
uc004bdp.1	-1.49273	0
uc021pmv.1	-2.44478	0
uc001ijr.2	-2.44478	0
uc021pmu.1	-2.44478	0
uc011mva.1	3.33066	0
uc011mvc.1	3.33066	0
uc011mve.1	3.33066	0
uc011mvb.1	3.33066	0
uc010wkf.2	0.896121	0
uc011aik.2	-1.24976	0
uc001ygs.3	-1.81824	0
uc010avt.1	-1.81824	0
uc001kaj.3	1.1695	0
uc003cem.3	-1.78992	0
uc003cel.3	-1.78992	0
uc010hfr.3	-1.78992	0
uc001ibn.3	1.2442	0
uc010wga.1	0.895298	0
uc002hym.1	0.895298	0
uc003cql.1	-1.59371	0
uc002iwm.2	-1.42269	0
uc002iwo.2	-1.42269	0
uc002iwl.2	-1.42269	0
uc002iwk.2	-1.42269	0
uc002iwp.2	-1.42269	0
uc010dcy.2	-1.42269	0
uc004dwi.2	-2.77998	0
uc011moy.2	-2.77998	0
uc031tjt.1	-2.77998	0
uc004dwh.2	-2.77998	0
uc004dwj.3	-2.77998	0
uc002cmc.3	-1.76888	0
uc002cmd.3	-1.76888	0
uc001umy.3	3.83685	0
uc001kjm.3	-1.63676	0
uc010qnx.2	-1.63676	0
uc001kjp.3	-1.63676	0
uc001kjk.3	-1.63676	0
uc004fii.2	2.96909	0
uc011mzd.2	2.96909	0
uc011mzb.2	2.96909	0
uc001skk.3	0.984619	0
uc001bvd.4	1.92466	0
uc031plp.1	1.92466	0
uc003wzy.1	-2.13902	0
uc003wzz.1	-2.13902	0
uc010lth.1	-2.13902	0
uc001ccu.1	2.16283	0
uc010oin.1	2.16283	0
uc004fjs.1	1.22686	0
uc004fjt.1	1.22686	0
uc004fjr.1	1.22686	0
uc001unm.3	-1.44462	0
uc001awv.2	2.01103	0
uc010clt.1	-1.61711	0
uc002geg.2	-1.61711	0
uc002bqj.3	1.21871	0
uc002bqk.3	1.21871	0
uc010bob.4	1.21871	0
uc010bgv.3	-0.814136	0
uc002ikv.3	1.93851	0
uc003cen.3	-1.7319	0
uc003ceo.3	-1.7319	0
uc003yof.3	-2.75089	0
uc011dmg.2	-1.4935	0
uc003nqg.3	-1.4935	0
uc011dmh.2	-1.4935	0
uc011llc.2	1.48621	0
uc003zce.2	1.48621	0
uc003zcd.2	1.48621	0
uc010mfy.2	1.48621	0
uc003zcc.2	1.48621	0
uc010ano.3	1.73382	0
uc021rsr.1	1.73382	0
uc001wwu.3	1.73382	0
uc010ann.3	1.73382	0
uc003aqy.1	2.10919	0
uc003aqz.1	2.10919	0
uc003aqx.1	2.10919	0
uc003aqw.1	2.10919	0
uc001tyd.3	-3.76585	0
uc009zwx.3	-3.76585	0
uc003ptt.2	-1.01012	0
uc002pgj.1	-2.1126	0
uc001cpl.2	2.24891	0
uc009vye.2	2.24891	0
uc003fgx.3	-1.94198	0
uc003fgy.3	-1.94198	0
uc001hgw.1	-1.54653	0
uc001hgx.1	-1.54653	0
uc004eay.4	1.62935	0
uc011mqi.2	1.62935	0
uc004eax.4	1.62935	0
uc010nll.3	1.62935	0
uc001fvc.3	-2.16923	0
uc001fvd.3	-2.16923	0
uc009wry.3	1.94945	0
uc001fop.4	1.94945	0
uc001foo.3	1.94945	0
uc001crl.3	1.50792	0
uc004ekk.3	-1.52566	0
uc022cbs.1	-1.52566	0
uc010uyg.2	1.07325	0
uc010buj.3	1.07325	0
uc010uyi.2	1.07325	0
uc010uyf.2	1.07325	0
uc010uye.1	1.07325	0
uc010uyh.2	1.07325	0
uc002mql.2	2.0945	0
uc002yub.3	-1.77686	0
uc002yuc.3	-1.77686	0
uc002yue.3	-1.77686	0
uc011adx.1	-1.77686	0
uc001zmo.1	-0.877946	0
uc001zmq.1	-0.877946	0
uc003aje.1	0.965948	0
uc010rvu.2	1.76667	0
uc001pjq.3	1.76667	0
uc010fjf.3	-3.38474	0
uc003hyi.3	-2.13717	0
uc010fqr.3	1.007	0
uc010fqq.3	1.007	0
uc002uii.3	1.007	0
uc010zjw.1	-1.71328	0
uc002riy.1	0.798221	0
uc003obb.3	-1.62401	0
uc003obc.3	-1.62401	0
uc011dpt.2	-1.62401	0
uc011dpw.1	-1.62401	0
uc011dpv.2	-1.62401	0
uc003oba.3	-1.62401	0
uc002vev.3	3.07106	0
uc002vew.3	3.07106	0
uc002qjs.2	3.68706	0
uc002qjq.3	3.68706	0
uc010esv.3	3.68706	0
uc004dif.3	1.71207	0
uc010nht.1	1.71207	0
uc011mlr.1	1.71207	0
uc002ktu.2	-2.27154	0
uc002ktt.2	-2.27154	0
uc002ixs.3	1.07765	0
uc003hna.2	-2.31828	0
uc001del.4	2.42957	0
uc001dem.4	2.42957	0
uc001dej.4	2.42957	0
uc003hur.2	-1.27133	0
uc002vhb.2	-2.28356	0
uc002vha.2	-2.28356	0
uc002csn.3	2.34811	0
uc002csq.3	2.34811	0
uc010uwn.2	2.34811	0
uc002csm.3	2.34811	0
uc010azx.1	-1.09861	0
uc001zfi.1	-1.09861	0
uc001zfh.1	-1.09861	0
uc010ubk.1	-1.09861	0
uc021qtw.2	1.26023	0
uc009zeq.3	1.26023	0
uc021qua.2	1.26023	0
uc021qtz.2	1.26023	0
uc021qtx.2	1.26023	0
uc003ebs.3	-1.71206	0
uc011bis.2	-1.71206	0
uc010jfj.3	-2.40107	0
uc003lfi.3	-2.40107	0
uc001qby.2	-1.0433	0
uc001qbx.3	-1.0433	0
uc002msg.4	-1.87977	0
uc002msj.4	-1.87977	0
uc010dye.1	-1.87977	0
uc002msh.4	-1.87977	0
uc002msi.4	-1.87977	0
uc010bxo.2	-0.935792	0
uc031qmx.1	3.72629	0
uc002hnf.3	1.33837	0
uc003evd.3	-2.98681	0
uc002svz.1	2.36425	0
uc010yum.1	2.36425	0
uc010yun.1	2.36425	0
uc010fhv.1	2.36425	0
uc001mok.3	1.41607	0
uc001mol.3	1.41607	0
uc010rdd.2	1.41607	0
uc021qep.1	1.41607	0
uc010rdc.1	1.41607	0
uc009yho.2	1.41607	0
uc001mye.4	-1.94619	0
uc001ebe.3	-1.98645	0
uc031qab.1	-1.15489	0
uc001gqj.4	-1.97709	0
uc010poe.2	-1.97709	0
uc001gqk.4	-1.97709	0
uc003tlh.4	0.900752	0
uc003iec.4	2.3613	0
uc010tnz.1	1.27402	0
uc001wmz.2	1.27402	0
uc001wmv.1	1.27402	0
uc001wmu.2	1.27402	1
uc001wmy.1	1.27402	0
uc001wmt.1	1.27402	0
uc001tei.3	-1.97496	0
uc009ztg.3	-1.97496	0
uc021pzy.1	-2.38935	0
uc031pxk.1	-2.38935	0
uc001lfg.4	-2.38935	0
uc001lfk.1	-2.38935	0
uc002tag.3	-2.52402	0
uc002taf.3	-2.52402	0
uc003gkd.4	4.79025	0
uc002bnp.1	1.64166	0
uc010bnp.1	1.64166	0
uc002bnq.1	1.64166	0
uc002bno.3	1.64166	0
uc010eyz.3	0.698439	0
uc010eyy.2	0.698439	0
uc002rju.2	0.698439	0
uc002rjv.2	0.698439	0
uc010zhv.1	0.949916	0
uc002xxd.1	2.21928	0
uc002xxi.1	2.21928	0
uc002xxf.1	2.21928	0
uc002xxh.1	2.21928	0
uc002xxg.1	2.21928	0
uc002xxe.1	2.21928	0
uc002xxj.1	2.21928	0
uc001vyz.3	-1.93581	0
uc001vzg.3	-1.93581	0
uc001vyx.3	-1.93581	0
uc001vzf.3	-1.93581	0
uc001vze.3	-1.93581	0
uc001vzd.3	-1.93581	0
uc001vza.3	-1.93581	0
uc001vyy.3	-1.93581	0
uc001vyw.3	-1.93581	0
uc001vzc.3	-1.93581	0
uc001vyt.3	-1.93581	0
uc001vyv.3	-1.93581	0
uc001eod.1	1.23403	0
uc010oyy.1	1.23403	0
uc002jlr.3	1.15903	0
uc001ocp.2	2.37327	0
uc010yfu.1	-2.07284	0
uc010esw.1	-2.07284	0
uc002cqd.1	1.62667	0
uc002cqe.1	1.62667	0
uc001npy.2	-4.63712	0
uc009ynf.1	-4.63712	0
uc009yng.1	-4.63712	0
uc001npx.2	-4.63712	0
uc004eow.3	-3.15098	0
uc004eov.3	-3.15098	0
uc004eou.4	-3.15098	0
uc010nps.3	-3.15098	0
uc004akw.3	-1.11359	0
uc010rwq.2	-1.29267	0
uc001pmm.3	-1.29267	0
uc001pmj.4	-1.29267	1
uc001pmn.3	-1.29267	0
uc001pml.3	-1.29267	0
uc001pmk.3	-1.29267	0
uc010jea.3	3.64849	1
uc010see.3	1.02062	0
uc031qfq.1	1.02062	0
uc001qli.4	1.02062	0
uc002pvy.4	-1.92019	0
uc010ycv.2	-1.92019	0
uc003qcj.1	-1.64185	0
uc003qce.1	-1.64185	0
uc003qch.2	-1.64185	0
uc010kfl.2	-1.64185	0
uc003qcd.1	-1.64185	0
uc003qci.3	-1.64185	0
uc001rzw.3	2.44651	0
uc001rzy.3	2.44651	0
uc001rzx.3	2.44651	0
uc001rsq.4	1.78044	0
uc010sma.2	1.78044	0
uc001rsp.3	1.78044	0
uc010smb.1	1.78044	0
uc001fjc.3	0.950673	0
uc003upj.3	1.31108	0
uc021rmg.1	-1.91171	0
uc001mjo.2	-1.5575	0
uc003mwu.3	-2.28185	0
uc021ykx.1	-2.28185	0
uc002lxg.3	-1.85773	0
uc003ont.3	1.38464	0
uc001ctt.3	2.06673	0
uc001ctu.3	2.06673	0
uc009xqk.3	1.11046	0
uc001jrl.2	1.11046	0
uc001iha.3	-1.66626	1
uc010qal.2	-1.66626	0
uc001ihb.2	-1.66626	0
uc010qaj.2	-1.66626	0
uc021vsb.1	-2.14811	0
uc004blh.4	-1.44698	0
uc004bli.4	-1.44698	0
uc011lyk.3	-1.44698	0
uc003odt.2	1.07395	0
uc021ywk.1	1.07395	0
uc031sny.1	1.07395	0
uc001zfo.3	-1.34023	0
uc003gpp.4	2.47723	0
uc011bxj.3	2.47723	0
uc002xwv.2	5.34543	0
uc002xww.2	5.34543	0
uc002xwu.1	5.34543	0
uc001goi.3	1.95498	0
uc009wxn.3	1.95498	0
uc009wxm.2	1.95498	0
uc002lqc.3	-2.7899	0
uc010wsc.3	-1.46863	0
uc002hda.1	0.701432	0
uc002hcx.1	0.701432	0
uc002tie.2	2.23882	0
uc010yxq.1	2.23882	0
uc001snf.2	1.42792	1
uc001snh.2	1.42792	0
uc001sni.2	1.42792	0
uc001sng.2	1.42792	0
uc010srj.2	1.42792	0
uc001snk.2	1.42792	0
uc001snj.2	1.42792	0
uc010srg.2	1.42792	0
uc002cun.1	-1.52713	0
uc021wnu.1	-2.74833	0
uc003ahy.3	-2.43579	0
uc001qwq.3	-2.28319	0
uc001qwt.3	-2.28319	0
uc001qwr.4	-2.28319	0
uc003vch.1	-3.59299	0
uc003pjc.3	2.24646	0
uc003pjb.4	2.24646	0
uc004cno.1	1.04198	0
uc002iqi.3	-2.35743	0
uc002iqj.3	-2.35743	0
uc003xeq.1	2.16904	0
uc003xer.1	2.16904	0
uc003xep.1	2.16904	0
uc011lae.1	2.16904	0
uc003xgi.3	2.74143	0
uc011lap.2	2.74143	0
uc002mye.3	1.98639	0
uc001imb.3	2.39998	0
uc001ima.3	2.39998	0
uc003yaq.3	2.63224	0
uc003yar.3	2.63224	0
uc003yca.2	-2.26722	0
uc002wik.2	-1.29561	0
uc002wij.3	-1.29561	0
uc002wii.3	-1.29561	0
uc031rdj.1	-1.68387	0
uc002jav.2	-1.68387	0
uc010ddv.2	-1.68387	0
uc002jau.2	-1.68387	0
uc009xun.3	1.6762	0
uc001kjt.3	1.6762	0
uc001kjs.3	1.6762	0
uc002mkd.3	-2.17078	0
uc010wox.2	-1.85802	0
uc002izg.3	-1.85802	0
uc002ize.3	-1.85802	0
uc009xin.2	-1.89918	0
uc010qax.2	-1.89918	0
uc001ijj.2	-1.89918	0
uc001vow.1	1.29025	0
uc001vou.3	1.29025	0
uc010tja.2	1.29025	0
uc001vot.3	1.29025	0
uc001vov.1	1.29025	0
uc009zou.2	-1.1456	0
uc010sqq.1	-1.1456	0
uc010sqp.1	-1.1456	0
uc002lib.3	-2.85431	0
uc003ekg.3	0.773198	0
uc003ekd.3	0.773198	0
uc003ekc.3	0.773198	0
uc031pnn.1	2.70439	0
uc001edw.3	2.70439	0
uc001edz.1	2.70439	0
uc010uxk.2	0.800545	0
uc003hyk.3	-0.903952	0
uc001ipk.4	-2.87617	0
uc031ptj.1	-2.87617	0
uc001ipm.4	-2.87617	0
uc002nxx.2	-1.46021	0
uc002jgk.3	1.77497	0
uc031psr.1	0.865688	0
uc001htx.3	0.865688	0
uc002flu.3	2.30972	0
uc021pbi.1	4.54991	0
uc001fpr.3	4.54991	0
uc010taf.2	1.71102	0
uc001ucv.3	1.71102	0
uc001euw.3	-2.06767	0
uc009wlx.3	-2.06767	0
uc009wlw.3	-2.06767	0
uc001eux.3	-2.06767	0
uc003mix.3	0.836206	0
uc002rib.4	0.695086	0
uc001sku.2	1.12744	0
uc001ukk.1	-1.74103	0
uc011mdd.2	0.72917	0
uc011mdc.2	0.72917	0
uc011mdb.2	0.72917	0
uc002vnx.3	-1.5617	0
uc002vnw.3	-1.5617	0
uc010hkg.3	2.32529	0
uc003cul.3	2.32529	0
uc010hkf.3	2.32529	0
uc002omr.4	0.766775	0
uc003wzu.1	-1.43776	0
uc003wzw.1	-1.43776	0
uc009wjg.4	1.1603	0
uc001epo.5	1.1603	0
uc001epn.5	1.1603	0
uc009wjh.4	1.1603	0
uc009wji.4	1.1603	0
uc001epm.5	1.1603	0
uc031pok.1	1.1603	0
uc010ozp.3	1.1603	0
uc001idf.3	-1.52629	0
uc001mfi.3	-1.74395	0
uc010rba.2	-1.74395	0
uc003mys.3	2.62989	0
uc003myt.3	2.62989	0
uc003myq.3	2.62989	0
uc003myr.3	2.62989	0
uc003myu.1	2.62989	0
uc010ftr.3	-1.24153	0
uc010wiv.2	0.750652	0
uc001avo.2	-1.51222	0
uc001avq.2	-1.51222	0
uc001avm.4	-1.51222	0
[truncated: 32,170 more rows]

## Sheet: Figure 2e
#Name	Total_item	Num_item	Num_list	Num_list_item	P_Value	Odds_Ratio	Intersected_items
HALLMARK_ESTROGEN_RESPONSE_LATE	4393	200	106	11	0.00824289	2.51061	SLC29A1;UGDH;XBP1;CCNA1;NMU;SLC16A1;EGR3;XRCC3;SCUBE2;LTF;CAV1
HALLMARK_MYC_TARGETS_V2	4393	58	106	5	0.0123664	3.95479	MYBBP1A;NPM1;PA2G4;IPO4;BYSL
HALLMARK_UV_RESPONSE_DN	4393	145	106	8	0.0229196	2.47281	RUNX1;EFEMP1;SLC7A1;KIT;MTA1;SLC22A18;FBLN5;CAV1
HALLMARK_BILE_ACID_METABOLISM	4393	112	106	6	0.0523185	2.3666	SLC29A1;GCLM;OPTN;CYP39A1;SLC22A18;BCAR3
HALLMARK_ALLOGRAFT_REJECTION	4393	200	106	9	0.057559	1.98974	NME1;NPM1;TAP2;RIPK2;EIF5A;HIF1A;SRGN;IL10;CDKN2A
HALLMARK_MYC_TARGETS_V1	4393	200	106	9	0.057559	1.98974	NME1;IMPDH2;NPM1;PA2G4;FBL;PPIA;RSL1D1;PABPC1;SET
HALLMARK_REACTIVE_OXIGEN_SPECIES_PATHWAY	4393	49	106	3	0.113525	2.68531	GCLM;TXNRD1;TXN
HALLMARK_E2F_TARGETS	4393	200	106	8	0.149928	1.74107	HMGB2;NCAPD2;NME1;GINS3;PAICS;ATAD2;PA2G4;CDKN2A
HALLMARK_HEME_METABOLISM	4393	200	106	8	0.149928	1.74107	ASNS;GCLM;RAP1GAP;OPTN;GDE1;SPTB;MOCOS;IGSF3
HALLMARK_HYPOXIA	4393	200	106	8	0.149928	1.74107	TIPARP;GBE1;NEDD4L;GCNT2;CHST3;KLF6;CAV1;AK4
HALLMARK_MTORC1_SIGNALING	4393	200	106	8	0.149928	1.74107	ASNS;SHMT2;TXNRD1;POLR3G;XBP1;PPIA;GBE1;AK4
HALLMARK_APOPTOSIS	4393	161	106	6	0.285189	1.59948	HMGB2;ANXA1;CCNA1;EGR3;PMAIP1;CAV1
HALLMARK_APICAL_SURFACE	4393	44	106	2	0.28725	1.94368	AFAP1L2;TMEM8B
HALLMARK_INFLAMMATORY_RESPONSE	4393	201	106	7	0.338908	1.49177	SCN1B;SLC7A1;RIPK2;IRAK2;KLF6;HIF1A;IL10
HALLMARK_ESTROGEN_RESPONSE_EARLY	4393	200	106	6	0.483153	1.26588	MYBBP1A;TIPARP;XBP1;SLC16A1;EGR3;PMAIP1
HALLMARK_KRAS_SIGNALING_DN	4393	200	106	6	0.483153	1.26588	LFNG;CCNA1;CYP39A1;YPEL1;ATP6V1B1;HSD11B2
HALLMARK_TNFA_SIGNALING_VIA_NFKB	4393	200	106	6	0.483153	1.26588	FOSL1;TIPARP;RIPK2;EGR3;KLF6;TRIB1
HALLMARK_XENOBIOTIC_METABOLISM	4393	200	106	6	0.483153	1.26588	SHMT2;AKR1C3;RAP1GAP;UGDH;MTHFD1;GCNT2
HALLMARK_NOTCH_SIGNALING	4393	32	106	1	0.543612	1.30753	LFNG
HALLMARK_COAGULATION	4393	139	106	4	0.578117	1.2061	ANXA1;RGN;F12;RAPGEF3
HALLMARK_HEDGEHOG_SIGNALING	4393	36	106	1	0.586407	1.15701	NRP2
HALLMARK_UNFOLDED_PROTEIN_RESPONSE	4393	113	106	3	0.753435	1.106	ASNS;NPM1;XBP1
HALLMARK_GLYCOLYSIS	4393	200	106	5	0.814324	1.03884	PYGL;RPE;PPIA;TXN;AK4

## Sheet: Figure 3a
Sample.ID	NOTCH1_status
SJALL015688_D1	Fusion_NOTCH1
SJALL015241_D1	Missense_NOTCH1
SJALL015243_D1	Missense_NOTCH1
SJALL015244_D1	Missense_NOTCH1
SJALL015247_D1	Missense_NOTCH1
SJALL015248_D1	Missense_NOTCH1
SJALL015250_D1	Missense_NOTCH1
SJALL015252_D1	Missense_NOTCH1
SJALL015253_D1	Missense_NOTCH1
SJALL015254_D1	Missense_NOTCH1
SJALL015255_D1	Missense_NOTCH1
SJALL015257_D1	Missense_NOTCH1
SJALL015259_D1	Missense_NOTCH1
SJALL015260_D1	Missense_NOTCH1
SJALL015262_D1	Missense_NOTCH1
SJALL015263_D1	Missense_NOTCH1
SJALL015264_D1	Missense_NOTCH1
SJALL015265_D1	Missense_NOTCH1
SJALL015266_D1	Missense_NOTCH1
SJALL015267_D1	Missense_NOTCH1
SJALL015269_D1	Missense_NOTCH1
SJALL015270_D1	Missense_NOTCH1
SJALL015271_D1	Missense_NOTCH1
SJALL015273_D1	Missense_NOTCH1
SJALL015274_D1	Missense_NOTCH1
SJALL015275_D1	Missense_NOTCH1
SJALL015277_D1	Missense_NOTCH1
SJALL015278_D1	Missense_NOTCH1
SJALL015279_D1	Missense_NOTCH1
SJALL015281_D1	Missense_NOTCH1
SJALL015282_D1	Missense_NOTCH1
SJALL015283_D1	Missense_NOTCH1
SJALL015582_D1	Missense_NOTCH1
SJALL015586_D1	Missense_NOTCH1
SJALL015621_D1	Missense_NOTCH1
SJALL015622_D1	Missense_NOTCH1
SJALL015623_D1	Missense_NOTCH1
SJALL015625_D1	Missense_NOTCH1
SJALL015626_D1	Missense_NOTCH1
SJALL015627_D1	Missense_NOTCH1
SJALL015628_D1	Missense_NOTCH1
SJALL015630_D1	Missense_NOTCH1
SJALL015631_D1	Missense_NOTCH1
SJALL015633_D1	Missense_NOTCH1
SJALL015634_D1	Missense_NOTCH1
SJALL015635_D1	Missense_NOTCH1
SJALL015636_D1	Missense_NOTCH1
SJALL015637_D1	Missense_NOTCH1
SJALL015638_D1	Missense_NOTCH1
SJALL015639_D1	Missense_NOTCH1
SJALL015640_D1	Missense_NOTCH1
SJALL015641_D1	Missense_NOTCH1
SJALL015642_D1	Missense_NOTCH1
SJALL015643_D1	Missense_NOTCH1
SJALL015646_D1	Missense_NOTCH1
SJALL015647_D1	Missense_NOTCH1
SJALL015648_D1	Missense_NOTCH1
SJALL015649_D1	Missense_NOTCH1
SJALL015652_D1	Missense_NOTCH1
SJALL015654_D1	Missense_NOTCH1
SJALL015655_D1	Missense_NOTCH1
SJALL015656_D1	Missense_NOTCH1
SJALL015658_D1	Missense_NOTCH1
SJALL015660_D1	Missense_NOTCH1
SJALL015662_D1	Missense_NOTCH1
SJALL015663_D1	Missense_NOTCH1
SJALL015665_D1	Missense_NOTCH1
SJALL015667_D1	Missense_NOTCH1
SJALL015669_D1	Missense_NOTCH1
SJALL015670_D1	Missense_NOTCH1
SJALL015671_D1	Missense_NOTCH1
SJALL015673_D1	Missense_NOTCH1
SJALL015679_D1	Missense_NOTCH1
SJALL015681_D1	Missense_NOTCH1
SJALL015682_D1	Missense_NOTCH1
SJALL015683_D1	Missense_NOTCH1
SJALL015684_D1	Missense_NOTCH1
SJALL015685_D1	Missense_NOTCH1
SJALL015686_D1	Missense_NOTCH1
SJALL015687_D1	Missense_NOTCH1
SJALL015689_D1	Missense_NOTCH1
SJALL015690_D1	Missense_NOTCH1
SJALL015691_D1	Missense_NOTCH1
SJALL015693_D1	Missense_NOTCH1
SJALL015695_D1	Missense_NOTCH1
SJALL015696_D1	Missense_NOTCH1
SJALL015697_D1	Missense_NOTCH1
SJALL015698_D1	Missense_NOTCH1
SJALL015700_D1	Missense_NOTCH1
SJALL015701_D1	Missense_NOTCH1
SJALL015702_D1	Missense_NOTCH1
SJALL015703_D1	Missense_NOTCH1
SJALL015705_D1	Missense_NOTCH1
SJALL015706_D1	Missense_NOTCH1
SJALL015708_D1	Missense_NOTCH1
SJALL015709_D1	Missense_NOTCH1
SJALL015710_D1	Missense_NOTCH1
SJALL015711_D1	Missense_NOTCH1
SJALL015712_D1	Missense_NOTCH1
SJALL015713_D1	Missense_NOTCH1
SJALL015990_D1	Missense_NOTCH1
SJALL015991_D1	Missense_NOTCH1
SJALL015993_D1	Missense_NOTCH1
SJALL015995_D1	Missense_NOTCH1
SJALL015998_D1	Missense_NOTCH1
SJALL015999_D1	Missense_NOTCH1
SJALL016000_D1	Missense_NOTCH1
SJALL016001_D1	Missense_NOTCH1
SJALL016002_D1	Missense_NOTCH1
SJALL016003_D1	Missense_NOTCH1
SJALL016429_D1	Missense_NOTCH1
SJALL016433_D1	Missense_NOTCH1
SJALL016434_D1	Missense_NOTCH1
SJALL016435_D1	Missense_NOTCH1
SJALL016436_D1	Missense_NOTCH1
SJALL016437_D1	Missense_NOTCH1
SJALL016440_D1	Missense_NOTCH1
SJALL016441_D1	Missense_NOTCH1
SJALL016442_D1	Missense_NOTCH1
SJALL016445_D1	Missense_NOTCH1
SJALL016630_D1	Missense_NOTCH1
SJALL016653_D1	Missense_NOTCH1
SJBALL001653_D1	Missense_NOTCH1
SJBALL001675_D1	Missense_NOTCH1
SJTALL001636_D1	Missense_NOTCH1
SJTALL001639_D1	Missense_NOTCH1
SJTALL001677_D1	Missense_NOTCH1
SJTALL001777_D1	Missense_NOTCH1
SJTALL001780_D1	Missense_NOTCH1
SJTALL001785_D1	Missense_NOTCH1
SJTALL001786_D1	Missense_NOTCH1
SJTALL002007_D1	Missense_NOTCH1
SJTALL002035_D1	Missense_NOTCH1
SJTALL002039_D1	Missense_NOTCH1
SJTALL002045_D1	Missense_NOTCH1
SJTALL002048_D1	Missense_NOTCH1
SJTALL002051_D1	Missense_NOTCH1
SJTALL002060_D1	Missense_NOTCH1
SJTALL002065_D1	Missense_NOTCH1
SJTALL002069_D1	Missense_NOTCH1
SJTALL002072_D1	Missense_NOTCH1
SJTALL002077_D1	Missense_NOTCH1
SJTALL002080_D1	Missense_NOTCH1
SJTALL002089_D1	Missense_NOTCH1
SJTALL002096_D1	Missense_NOTCH1
SJTALL002105_D1	Missense_NOTCH1
SJTALL002109_D1	Missense_NOTCH1
SJTALL002110_D1	Missense_NOTCH1
SJTALL002113_D1	Missense_NOTCH1
SJTALL002118_D1	Missense_NOTCH1
SJTALL002124_D1	Missense_NOTCH1
SJTALL002125_D1	Missense_NOTCH1
SJTALL002130_D1	Missense_NOTCH1
SJTALL002140_D1	Missense_NOTCH1
SJTALL002141_D1	Missense_NOTCH1
SJTALL002142_D1	Missense_NOTCH1
SJTALL002151_D1	Missense_NOTCH1
SJTALL002154_D1	Missense_NOTCH1
SJTALL002258_D1	Missense_NOTCH1
SJTALL012398_D1	Missense_NOTCH1
SJTALL021648_D2	Missense_NOTCH1
SJTALL021655_D2	Missense_NOTCH1
SJTALL021661_D2	Missense_NOTCH1
SJTALL021669_D2	Missense_NOTCH1
SJTALL021672_D2	Missense_NOTCH1
SJTALL021674_D2	Missense_NOTCH1
SJTALL021675_D2	Missense_NOTCH1
SJTALL021678_D2	Missense_NOTCH1
SJTALL021682_D2	Missense_NOTCH1
SJTALL021684_D2	Missense_NOTCH1
SJTALL021685_D2	Missense_NOTCH1
SJTALL021689_D2	Missense_NOTCH1
SJTALL021698_D2	Missense_NOTCH1
SJTALL022096_D2	Missense_NOTCH1
SJTALL022098_D2	Missense_NOTCH1
SJTALL022100_D2	Missense_NOTCH1
SJTALL022107_D2	Missense_NOTCH1
SJTALL022113_D2	Missense_NOTCH1
SJTALL022118_D2	Missense_NOTCH1
SJTALL022123_D2	Missense_NOTCH1
SJTALL022433_D2	Missense_NOTCH1
SJTALL022447_D2	Missense_NOTCH1
SJTALL022647_D2	Missense_NOTCH1
SJTALL022653_D2	Missense_NOTCH1
SJTALL022654_D2	Missense_NOTCH1
SJTALL022655_D2	Missense_NOTCH1
SJTALL022656_D2	Missense_NOTCH1
SJTALL022658_D2	Missense_NOTCH1
SJTALL022659_D2	Missense_NOTCH1
SJTALL022660_D2	Missense_NOTCH1
SJTALL170_E	Missense_NOTCH1
SJTALL171_E	Missense_NOTCH1
SJALL015242_D1	WT_NOTCH1
SJALL015245_D1	WT_NOTCH1
SJALL015246_D1	WT_NOTCH1
SJALL015249_D1	WT_NOTCH1
SJALL015251_D1	WT_NOTCH1
SJALL015256_D1	WT_NOTCH1
SJALL015258_D1	WT_NOTCH1
SJALL015261_D1	WT_NOTCH1
SJALL015268_D1	WT_NOTCH1
SJALL015272_D1	WT_NOTCH1
SJALL015276_D1	WT_NOTCH1
SJALL015280_D1	WT_NOTCH1
SJALL015284_D1	WT_NOTCH1
SJALL015285_D1	WT_NOTCH1
SJALL015624_D1	WT_NOTCH1
SJALL015629_D1	WT_NOTCH1
SJALL015632_D1	WT_NOTCH1
SJALL015644_D1	WT_NOTCH1
SJALL015645_D1	WT_NOTCH1
SJALL015650_D1	WT_NOTCH1
SJALL015651_D1	WT_NOTCH1
SJALL015653_D1	WT_NOTCH1
SJALL015657_D1	WT_NOTCH1
SJALL015659_D1	WT_NOTCH1
SJALL015661_D1	WT_NOTCH1
SJALL015664_D1	WT_NOTCH1
SJALL015668_D1	WT_NOTCH1
SJALL015672_D1	WT_NOTCH1
SJALL015674_D1	WT_NOTCH1
SJALL015675_D1	WT_NOTCH1
SJALL015678_D1	WT_NOTCH1
SJALL015680_D1	WT_NOTCH1
SJALL015694_D1	WT_NOTCH1
SJALL015699_D1	WT_NOTCH1
SJALL015704_D1	WT_NOTCH1
SJALL015707_D1	WT_NOTCH1
SJALL015714_D1	WT_NOTCH1
SJALL015989_D1	WT_NOTCH1
SJALL015992_D1	WT_NOTCH1
SJALL015994_D1	WT_NOTCH1
SJALL015996_D1	WT_NOTCH1
SJALL015997_D1	WT_NOTCH1
SJALL016430_D1	WT_NOTCH1
SJALL016431_D1	WT_NOTCH1
SJALL016438_D1	WT_NOTCH1
SJALL016439_D1	WT_NOTCH1
SJALL016443_D1	WT_NOTCH1
SJALL016446_D1	WT_NOTCH1
SJBALL001782_D1	WT_NOTCH1
SJBALL002373_D1	WT_NOTCH1
SJTALL002005_D1	WT_NOTCH1
SJTALL002009_D1	WT_NOTCH1
SJTALL002019_D1	WT_NOTCH1
SJTALL002030_D1	WT_NOTCH1
SJTALL002036_D1	WT_NOTCH1
SJTALL002042_D1	WT_NOTCH1
SJTALL002049_D1	WT_NOTCH1
SJTALL002055_D1	WT_NOTCH1
SJTALL002075_D1	WT_NOTCH1
SJTALL002091_D1	WT_NOTCH1
SJTALL002126_D1	WT_NOTCH1
SJTALL002146_D1	WT_NOTCH1
SJTALL021697_D2	WT_NOTCH1
SJTALL022091_D2	WT_NOTCH1
SJTALL022117_D2	WT_NOTCH1
SJTALL022442_D2	WT_NOTCH1
SJTALL022649_D2	WT_NOTCH1
SJTALL175_E	WT_NOTCH1
SJTALL177_E	WT_NOTCH1

## Sheet: Figure 3b
Sample	NOTCH1_exp	NOTCH1_ac	group
SJALL015688_D1	5.31216	0.974275	MUT_Tumor
SJALL015241_D1	6.27873	1.11308	MUT_Tumor
SJALL015243_D1	4.96947	0.65351	MUT_Tumor
SJALL015244_D1	4.4957	0.929136	MUT_Tumor
SJALL015247_D1	5.16712	0.681891	MUT_Tumor
SJALL015248_D1	6.11894	1.23208	MUT_Tumor
SJALL015250_D1	6.04023	0.953514	MUT_Tumor
SJALL015252_D1	5.24679	0.608636	MUT_Tumor
SJALL015253_D1	4.13586	0.861879	MUT_Tumor
SJALL015254_D1	4.78031	0.791264	MUT_Tumor
SJALL015255_D1	4.81147	0.682446	MUT_Tumor
SJALL015257_D1	5.47086	0.766646	MUT_Tumor
SJALL015259_D1	4.69377	0.726227	MUT_Tumor
SJALL015260_D1	4.35403	0.824293	MUT_Tumor
SJALL015262_D1	3.36597	0.825746	MUT_Tumor
SJALL015263_D1	5.87823	0.735349	MUT_Tumor
SJALL015264_D1	5.22689	0.718989	MUT_Tumor
SJALL015265_D1	3.64501	0.578841	MUT_Tumor
SJALL015266_D1	4.15218	0.871297	MUT_Tumor
SJALL015267_D1	6.0398	0.87665	MUT_Tumor
SJALL015269_D1	4.05137	0.547286	MUT_Tumor
SJALL015270_D1	5.22651	0.719344	MUT_Tumor
SJALL015271_D1	4.52042	0.63226	MUT_Tumor
SJALL015273_D1	4.66789	0.628385	MUT_Tumor
SJALL015274_D1	5.8107	1.08732	MUT_Tumor
SJALL015275_D1	5.06091	0.831571	MUT_Tumor
SJALL015277_D1	5.2426	1.04368	MUT_Tumor
SJALL015278_D1	4.63749	1.09386	MUT_Tumor
SJALL015279_D1	4.83542	0.913999	MUT_Tumor
SJALL015281_D1	6.21004	1.36186	MUT_Tumor
SJALL015282_D1	4.88557	0.635302	MUT_Tumor
SJALL015283_D1	4.29131	0.759838	MUT_Tumor
SJALL015582_D1	5.20281	0.655652	MUT_Tumor
SJALL015586_D1	5.52638	0.875802	MUT_Tumor
SJALL015621_D1	6.11395	1.15021	MUT_Tumor
SJALL015622_D1	5.14771	1.03302	MUT_Tumor
SJALL015623_D1	5.62877	0.835626	MUT_Tumor
SJALL015625_D1	5.06393	0.750789	MUT_Tumor
SJALL015626_D1	5.64703	1.16671	MUT_Tumor
SJALL015627_D1	6.43796	0.965474	MUT_Tumor
SJALL015628_D1	5.46205	0.902059	MUT_Tumor
SJALL015630_D1	4.79233	1.05426	MUT_Tumor
SJALL015631_D1	6.87455	1.13762	MUT_Tumor
SJALL015633_D1	5.53387	0.997449	MUT_Tumor
SJALL015634_D1	6.3127	1.18424	MUT_Tumor
SJALL015635_D1	6.02702	1.10013	MUT_Tumor
SJALL015636_D1	4.97728	1.06259	MUT_Tumor
SJALL015637_D1	5.83441	1.04136	MUT_Tumor
SJALL015638_D1	3.69488	0.684594	MUT_Tumor
SJALL015639_D1	5.84071	1.04067	MUT_Tumor
SJALL015640_D1	5.40837	1.08681	MUT_Tumor
SJALL015641_D1	5.91648	0.936977	MUT_Tumor
SJALL015642_D1	4.90881	0.830396	MUT_Tumor
SJALL015643_D1	4.86493	1.00674	MUT_Tumor
SJALL015646_D1	5.60051	0.773385	MUT_Tumor
SJALL015647_D1	4.91791	1.01815	MUT_Tumor
SJALL015648_D1	4.65134	0.802113	MUT_Tumor
SJALL015649_D1	5.82349	1.0576	MUT_Tumor
SJALL015652_D1	4.58916	1.0306	MUT_Tumor
SJALL015654_D1	5.3466	0.956924	MUT_Tumor
SJALL015655_D1	5.87061	1.32231	MUT_Tumor
SJALL015656_D1	5.40565	0.868271	MUT_Tumor
SJALL015658_D1	5.31832	0.932379	MUT_Tumor
SJALL015660_D1	3.85798	0.635089	MUT_Tumor
SJALL015662_D1	5.4822	0.940945	MUT_Tumor
SJALL015663_D1	5.97315	1.0088	MUT_Tumor
SJALL015665_D1	3.43696	0.929707	MUT_Tumor
SJALL015667_D1	4.38612	0.748809	MUT_Tumor
SJALL015669_D1	4.83086	0.920776	MUT_Tumor
SJALL015670_D1	4.91409	0.980157	MUT_Tumor
SJALL015671_D1	4.58556	1.1326	MUT_Tumor
SJALL015673_D1	5.7866	1.12462	MUT_Tumor
SJALL015679_D1	2.82171	0.32653	MUT_Tumor
SJALL015681_D1	4.09255	0.859482	MUT_Tumor
SJALL015682_D1	4.64904	0.818668	MUT_Tumor
SJALL015683_D1	3.43563	0.865608	MUT_Tumor
SJALL015684_D1	4.78241	0.911225	MUT_Tumor
SJALL015685_D1	3.93546	0.768856	MUT_Tumor
SJALL015686_D1	6.09487	1.26074	MUT_Tumor
SJALL015687_D1	5.54628	1.01505	MUT_Tumor
SJALL015689_D1	6.57395	0.957826	MUT_Tumor
SJALL015690_D1	4.82883	0.936427	MUT_Tumor
SJALL015691_D1	5.19535	0.660936	MUT_Tumor
SJALL015693_D1	4.73173	0.937466	MUT_Tumor
SJALL015695_D1	4.95884	1.20025	MUT_Tumor
SJALL015696_D1	4.70432	0.735368	MUT_Tumor
SJALL015697_D1	5.83946	1.17303	MUT_Tumor
SJALL015698_D1	4.67356	1.02403	MUT_Tumor
SJALL015700_D1	3.86493	0.807874	MUT_Tumor
SJALL015701_D1	3.6565	1.08226	MUT_Tumor
SJALL015702_D1	4.55582	0.958097	MUT_Tumor
SJALL015703_D1	4.77189	1.25747	MUT_Tumor
SJALL015705_D1	3.9982	1.01949	MUT_Tumor
SJALL015706_D1	5.26903	1.0547	MUT_Tumor
SJALL015708_D1	4.92837	1.02997	MUT_Tumor
SJALL015709_D1	4.00988	0.790239	MUT_Tumor
SJALL015710_D1	4.50779	0.606921	MUT_Tumor
SJALL015711_D1	5.02414	0.632072	MUT_Tumor
SJALL015712_D1	6.46499	1.03234	MUT_Tumor
SJALL015713_D1	6.00068	1.15514	MUT_Tumor
SJALL015990_D1	5.43363	1.24021	MUT_Tumor
SJALL015991_D1	6.17592	1.0175	MUT_Tumor
SJALL015993_D1	5.62293	1.11946	MUT_Tumor
SJALL015995_D1	6.35913	1.12861	MUT_Tumor
SJALL015998_D1	4.36036	0.663296	MUT_Tumor
SJALL015999_D1	5.85275	0.787661	MUT_Tumor
SJALL016000_D1	4.70432	0.709149	MUT_Tumor
SJALL016001_D1	3.69042	0.416047	MUT_Tumor
SJALL016002_D1	6.38422	0.854414	MUT_Tumor
SJALL016003_D1	5.95466	1.24003	MUT_Tumor
SJALL016429_D1	5.99616	1.04433	MUT_Tumor
SJALL016433_D1	4.77136	0.97521	MUT_Tumor
SJALL016434_D1	6.33914	0.976111	MUT_Tumor
SJALL016435_D1	4.79494	0.530715	MUT_Tumor
SJALL016436_D1	3.34056	0.959521	MUT_Tumor
SJALL016437_D1	5.31288	0.966959	MUT_Tumor
SJALL016440_D1	4.98687	1.13075	MUT_Tumor
SJALL016441_D1	4.46009	0.707878	MUT_Tumor
SJALL016442_D1	5.41278	0.709099	MUT_Tumor
SJALL016445_D1	5.47832	0.693472	MUT_Tumor
SJALL016630_D1	5.68482	0.808825	MUT_Tumor
SJALL016653_D1	6.3565	1.18207	MUT_Tumor
SJBALL001653_D1	0.992768	0.380566	MUT_Tumor
SJBALL001675_D1	3.76871	0.760232	MUT_Tumor
SJTALL001636_D1	6.14812	1.10393	MUT_Tumor
SJTALL001639_D1	6.4353	1.15798	MUT_Tumor
SJTALL001677_D1	5.08661	1.00793	MUT_Tumor
SJTALL001777_D1	4.85649	0.901873	MUT_Tumor
SJTALL001780_D1	4.81147	0.832114	MUT_Tumor
SJTALL001785_D1	6.75582	1.01232	MUT_Tumor
SJTALL001786_D1	6.54241	0.90628	MUT_Tumor
SJTALL002007_D1	4.88899	0.97928	MUT_Tumor
SJTALL002035_D1	4.15623	0.596595	MUT_Tumor
SJTALL002039_D1	4.34341	0.533731	MUT_Tumor
SJTALL002045_D1	5.26903	0.870293	MUT_Tumor
SJTALL002048_D1	4.97039	0.9291	MUT_Tumor
SJTALL002051_D1	4.904	0.967937	MUT_Tumor
SJTALL002060_D1	5.38163	0.715764	MUT_Tumor
SJTALL002065_D1	5.09592	0.76823	MUT_Tumor
SJTALL002069_D1	5.30195	0.865404	MUT_Tumor
SJTALL002072_D1	4.51916	0.364228	MUT_Tumor
SJTALL002077_D1	3.61353	0.510006	MUT_Tumor
SJTALL002080_D1	6.12516	1.18822	MUT_Tumor
SJTALL002089_D1	4.7366	0.78184	MUT_Tumor
SJTALL002096_D1	5.33378	1.17599	MUT_Tumor
SJTALL002105_D1	4.53294	0.968525	MUT_Tumor
SJTALL002109_D1	6.79038	0.864945	MUT_Tumor
SJTALL002110_D1	4.28983	0.76414	MUT_Tumor
SJTALL002113_D1	4.43496	0.736647	MUT_Tumor
SJTALL002118_D1	4.75007	1.08638	MUT_Tumor
SJTALL002124_D1	5.49249	0.804938	MUT_Tumor
SJTALL002125_D1	4.54226	0.657434	MUT_Tumor
SJTALL002130_D1	5.71589	1.04345	MUT_Tumor
SJTALL002140_D1	6.24736	0.898573	MUT_Tumor
SJTALL002141_D1	5.60615	0.354495	MUT_Tumor
SJTALL002142_D1	5.45779	0.721618	MUT_Tumor
SJTALL002151_D1	5.63372	1.00587	MUT_Tumor
SJTALL002154_D1	4.76765	1.13906	MUT_Tumor
SJTALL002258_D1	4.90545	0.67293	MUT_Tumor
SJTALL012398_D1	6.72137	0.868495	MUT_Tumor
SJTALL021648_D2	3.19692	0.706655	MUT_Tumor
SJTALL021655_D2	4.64212	1.09684	MUT_Tumor
SJTALL021661_D2	3.11437	0.647833	MUT_Tumor
SJTALL021669_D2	4.80064	0.815167	MUT_Tumor
SJTALL021672_D2	5.01703	1.02463	MUT_Tumor
SJTALL021674_D2	6.08916	0.841396	MUT_Tumor
SJTALL021675_D2	4.99095	0.857565	MUT_Tumor
SJTALL021678_D2	6.51885	0.93634	MUT_Tumor
SJTALL021682_D2	6.46009	0.919175	MUT_Tumor
SJTALL021684_D2	5.51979	1.20798	MUT_Tumor
SJTALL021685_D2	4.51979	0.793852	MUT_Tumor
SJTALL021689_D2	5.2114	1.10024	MUT_Tumor
SJTALL021698_D2	5.04745	0.729295	MUT_Tumor
SJTALL022096_D2	3.73444	0.590109	MUT_Tumor
SJTALL022098_D2	4.88655	0.809424	MUT_Tumor
SJTALL022100_D2	5.72274	0.926866	MUT_Tumor
SJTALL022107_D2	4.92647	1.0374	MUT_Tumor
SJTALL022113_D2	5.34376	0.959208	MUT_Tumor
SJTALL022118_D2	5.34554	1.1443	MUT_Tumor
SJTALL022123_D2	4.86691	1.09259	MUT_Tumor
SJTALL022433_D2	4.30305	0.688266	MUT_Tumor
SJTALL022447_D2	4.03474	0.6846	MUT_Tumor
SJTALL022647_D2	5.82807	0.812994	MUT_Tumor
SJTALL022653_D2	5.42021	0.995386	MUT_Tumor
SJTALL022654_D2	6.1807	1.25687	MUT_Tumor
SJTALL022655_D2	5.70598	1.02852	MUT_Tumor
SJTALL022656_D2	5.03034	1.17511	MUT_Tumor
SJTALL022658_D2	4.93593	0.990779	MUT_Tumor
SJTALL022659_D2	4.49378	1.14095	MUT_Tumor
SJTALL022660_D2	4.7137	1.13472	MUT_Tumor
SJTALL170_E	6.2854	0.94332	MUT_Tumor
SJTALL171_E	2.51096	0.438784	MUT_Tumor

## Sheet: Figure 3c
target	MI	spearman
ABCD4	0.3133	0.3356
AC091132.1	0.2461	0.2321
ALDH3B2	0.2802	0.3825
ANKS3	0.4096	0.6084
AP000344.3	0.2506	0.259
B3GALT6	0.4173	0.6107
BCL11A	0.2868	0.3494
BICD2	0.2235	0.3128
BRD3	0.4278	0.62
C10orf55	0.2566	-0.0046
C11orf95	0.3653	0.5366
C17orf62	0.4349	0.5736
C17orf70	0.4634	0.6106
C19orf68	0.3823	0.5566
CALML4	0.3289	0.3513
CAPN10	0.3272	0.5041
CAPN15	0.4105	0.6601
CCL3L1	0.2247	-0.1518
CENPT	0.3446	0.4259
CERK	0.3333	0.4994
CNNM3	0.4274	0.64
COG8	0.4654	0.6736
COLGALT1	0.4244	0.6419
COQ4	0.4123	0.5497
CPSF3L	0.3606	0.5041
CTC-503J8.6	0.4591	0.6627
CTNS	0.4344	0.6359
CUL7	0.4383	0.6233
DGCR2	0.3781	0.6186
DGKZ	0.4279	0.6332
EHMT2	0.4523	0.63
ELAVL1	0.4421	0.5681
EMC1	0.3768	0.4932
EVI5L	0.4001	0.5615
FBXL19	0.4564	0.6046
FOXK2	0.3275	0.4271
GALNT2	0.3068	0.3907
GCN1L1	0.3475	0.5021
GOLGA3	0.3694	0.5722
GRAMD1A	0.366	0.5275
HDGFRP2	0.4566	0.6292
HEATR2	0.4141	0.5774
HM13	0.2652	0.2879
IFT140	0.3835	0.5739
INPP5E	0.3864	0.5612
IQCA1	0.2816	0.1708
JRK	0.3924	0.5543
LARP1	0.3838	0.5963
LEPRE1	0.3472	0.4232
LINC00051	0.3168	0.316
LRP5	0.2718	0.3493
LRRC3	0.2801	0.3764
MANEA-AS1	0.2784	-0.2253
MEGF8	0.4326	0.6393
MEN1	0.4686	0.6517
MLLT1	0.426	0.6457
MTA1	0.3936	0.6023
MTG2	0.4572	0.6354
MYO18A	0.403	0.5668
NADK	0.4284	0.6165
NCDN	0.4534	0.5957
NCKAP1	0.2573	-0.1071
NEURL4	0.4003	0.605
NOTCH3	0.312	0.2805
NUDCD3	0.4449	0.634
NUP210	0.4241	0.54
ORAI3	0.3393	0.4511
PDF	0.2843	0.4226
PELP1	0.4245	0.6179
PIEZO1	0.3798	0.5396
PIK3R2	0.4521	0.6157
PKD1	0.3872	0.5728
POFUT1	0.4228	0.5587
POLRMT	0.4498	0.604
PRMT10	0.385	-0.4262
RAI1	0.3487	0.5382
RALGDS	0.2872	0.4063
RAVER1	0.3093	0.3782
RBM48	0.3462	-0.3396
RELL1	0.3165	-0.4369
RGP1	0.326	0.3478
RIMBP3	0.4249	0.6078
RNF123	0.4008	0.603
RP11-339B21.15	0.4293	0.5773
RP11-611D20.2	0.2682	0.2684
RP11-973H7.4	0.3523	0.4223
RP11-973H7.5	0.2786	0.3279
RPAP1	0.4389	0.6685
RRP1	0.4157	0.6118
RRP12	0.3531	0.1771
SCAMP4	0.333	0.5008
SCRIB	0.4634	0.6365
SERF1A	0.2943	0.326
SERF1B	0.2874	0.3214
SGSM3	0.4026	0.5567
SH2B1	0.3703	0.568
SHPK	0.4392	0.6465
SLC35E2B	0.352	0.5585
SLIT1	0.311	0.2688
SOGA1	0.3346	0.4419
SPN	0.4081	0.5319
STK11	0.4221	0.5991
SULT1A2	0.2384	0.247
TAF6L	0.3874	0.508
TBCD	0.3178	0.4472
TERF2	0.2928	0.3524
TFAP4	0.4249	0.5226
TNK2	0.2852	0.3019
TNPO2	0.345	0.5136
TRAF2	0.4562	0.6345
TRMT1	0.416	0.5243
U2AF2	0.415	0.5182
UBE2O	0.4189	0.6078
UHRF1	0.408	0.5411
ULK3	0.4235	0.5349
WDR6	0.4342	0.6189
WDTC1	0.4301	0.6309
ZBTB12	0.4218	0.5905
ZC3H7B	0.4394	0.6804
ZDHHC8	0.3589	0.5824
ZMYM3	0.419	0.6852
ZNF282	0.4444	0.6291
ZNF324B	0.4404	0.6167
ZNF444	0.3648	0.5423
ZNF512B	0.3493	0.5033
ZNF710	0.3507	0.4984
ZNF74	0.4123	0.639
ZNRF1	0.3294	0.4643

## Sheet: Figure 3d
geneSymbol	logFC	is_NOTCH1_target
LZTFL1	1.43406	0
CCDC138	1.11702	0
TBCD	0.992695	1
RGPD1	1.817	0
CCR9	1.55245	0
RAB7B	-1.33746	0
GALNT2	0.764848	1
PLXNA4	-1.18009	0
SLC1A4	0.900265	0
RGPD2	1.43346	0
CR2	2.01887	0
LUNAR1	1.49437	0
REPIN1	0.782595	0
NOTCH3	1.42514	1
DUSP5	-1.29951	0
GPX7	1.01619	0
NAV2	-0.866983	0
RGPD3	1.7163	0
DTX1	2.10223	0
SLC1A3	-1.49445	0
AC099782.2	1.43421	0
TASP1	1.12992	0
AC096751.1	-0.965254	0
KSR1	-0.872584	0
KCNQ3	-0.98416	0
KCNC3	-0.662657	0
LINC01225	1.33611	0
NUDT14	-0.852055	0
UCK2	0.850286	0
IGHV3-29	1.58939	0
CD1B	2.52738	0
OR10T2	1.38085	0
LINC00029	0.985106	0
CRIM1	-1.5753	0
KRT2	-1.29255	0
EVC2	-0.54726	0
LINC02207	1.49689	0
C14orf132	-0.944395	0
ALDH3B2	1.41866	1
KIR3DL2	-0.902293	0
IL12A	-1.01663	0
HES1	1.47714	0
AC099782.1	1.39527	0
VAV2	-1.01636	0
STX3	-1.13973	0
SFT2D1	0.580222	0
AL160191.3	-0.187135	0
NSMF	-0.837102	0
AL136988.2	0.91071	0
CMTM2	0.991582	0
EMB	0.645071	0
AC012499.1	-1.22836	0
RARG	-0.777853	0
AC008957.3	-0.824909	0
AL138899.2	2.04751	0
TRAT1	0.586414	0
IGHV3-35	1.24203	0
C3orf80	-0.832362	0
RPL10P19	-0.826808	0
AL138899.1	1.58969	0
HCP5	-1.02968	0
SIGLEC6	-0.75972	0
F2RL1	-0.986374	0
IGHV3-33-2	1.22786	0
HR	-0.861841	0
NBL1	-0.873915	0
AL157912.1	1.052	0
HES4	1.76791	0
ADAMTS2	-1.09319	0
ARL1	0.384063	0
ALS2CL	-0.937497	0
AL133492.1	1.0468	0
ETNK2	-1.07669	0
SEMA4B	-0.533328	0
ADRB2	-0.855486	0
SETBP1	1.21637	0
HDAC5	-0.521201	0
RASD1	-1.29164	0
GXYLT2	0.975611	0
SYT14	-0.625839	0
ZNF385D	-1.64866	0
PCAT1	-0.735074	0
PCBP3	0.921955	0
MDFI	1.71493	0
PREX1	-0.998082	0
MLF1	-0.758068	0
HSPE1P16	-0.573237	0
RUSC2	-1.01444	0
SMYD2	0.706343	0
IGHV3-37	1.30849	0
PRKCD	-0.823782	0
IGHV7-34-1	1.20313	0
ZFPM2	-1.12056	0
HPGD	-2.10335	0
CDH24	-0.823782	0
SEL1L3	-0.964577	0
PNMA6A	-1.14685	0
FAM84B	-1.28865	0
CBLIF	-0.545007	0
AC008760.1	-0.666863	0
AC021766.1	1.0372	0
NREP	0.638596	0
HS3ST4	-1.17894	0
LAPTM5	-0.724253	0
LINC01226	1.01523	0
ADAMTS7P1	-0.856965	0
COL22A1	-0.669381	0
CYP2S1	-0.923808	0
RGS9	1.10071	0
MNAT1	0.492307	0
GGT7	-0.871754	0
AC093524.1	-0.843263	0
PCDH8	-0.828584	0
TRAC	-1.55265	0
PEX2	0.486547	0
IGHV3-30-2	1.03418	0
SCOC	0.483656	0
DOK2	-0.860675	0
AC007378.1	-0.883525	0
BX539320.1	-0.647308	0
KCNAB2	-0.555986	0
ZSCAN4	1.08276	0
CPQ	-1.28245	0
AC139722.1	-0.281806	0
AFAP1L1	-0.4124	0
GIPC3	-0.615913	0
CMTM8	1.08415	0
LINC01056	0.792583	0
CD1E	2.34924	0
AC069366.1	-0.667925	0
ADGRB1	-0.526151	0
CR1	1.33548	0
AL592528.1	0.879343	0
AC243965.1	-0.756426	0
LINC01120	1.27606	0
GFI1B	-1.15689	0
PRKCA-AS1	1.32759	0
GAPDHP2	1.11612	0
AL365440.2	2.40093	0
MTCP1	0.567067	0
RPL12P24	-0.635772	0
KRT73	-1.5614	0
EVL	0.518331	0
CPEB4	-0.7978	0
PDZD4	-1.14772	0
CDC42BPG	-0.534553	0
TAGAP	-0.669504	0
IGHV4-31	1.29459	0
IGHV3-36	1.17064	0
PIK3CD	-0.554006	0
PRXL2C	-0.551821	0
AC078845.1	0.914926	0
NTM	-0.589824	0
FDFT1	0.493594	0
AL137789.1	1.06085	0
JUP	-1.50869	0
RPS26P15	-0.629616	0
OR2T8	-0.428469	0
AL512631.2	0.555214	0
PRYP1	-0.669033	0
AC093516.1	-0.535021	0
U62631.1	-0.704597	0
GIMAP6	0.865983	0
SUCNR1	-1.00766	0
PHKG1P4	-0.93571	0
LPAR6	1.06378	0
ARMC4	0.951533	0
AC008957.2	-0.785927	0
AC008105.3	-0.420478	0
PRKCA	1.25183	0
PGAM1P7	-0.846167	0
LDLRAP1	-0.75767	0
RHEX	-1.41665	0
AL078587.1	0.756645	0
AP003117.1	-0.850158	0
ANO9	-0.985756	0
VIPR1	-0.741575	0
KDM4B	-0.566423	0
EHD4	-0.632485	0
KALRN	-0.725876	0
IGHV3-32	1.54871	0
C17orf107	-0.605911	0
AL358115.1	0.758913	0
SYNE3	-0.706438	0
MGST2	1.05867	0
LINC02312	1.22994	0
FLNA	-0.491987	0
SHQ1	0.519495	0
ADAMTS7	-0.710733	0
AC092118.2	-0.734469	0
SH2D3A	-0.519852	0
VENTXP7	-0.49241	0
AL034397.3	-0.904293	0
NKD2	0.836393	0
CTIF	-0.837434	0
PTPRS	-1.22116	0
AC118758.1	-0.89504	0
PSD	-0.759639	0
AL121782.1	1.07016	0
IGHV3-22	1.38842	0
2023-09-05	-1.2217	0
AL512633.1	-0.814775	0
CR1L	1.00566	0
AL645608.7	1.29629	0
RALGAPA2	-0.626142	0
BARD1	0.34582	0
EVC	-0.549961	0
CYTH4	-0.790307	0
WHRN	-0.865862	0
LLGL2	-0.639651	0
SLC9A7	-0.714619	0
RPS20P5	-0.837978	0
SLC29A1	0.858926	0
AJ011931.1	0.859883	0
MNS1	0.832756	0
THRA	-0.521112	0
CNST	-0.422427	0
TP53TG3C	-0.168701	0
HNRNPA1P6	-0.545608	0
TSPAN13	-0.853577	0
STARD4-AS1	0.726594	0
LINC00930	-0.318742	0
AC135628.1	-0.296228	0
RAPGEF5	1.31064	0
LGR6	-0.75019	0
ASB13	0.8639	0
ZNF385D-AS2	-0.838685	0
CCDC149	-0.825298	0
PIK3R5	-0.61814	0
KRT72	-1.51235	0
TMEM131L	0.694816	0
MTX2	0.466165	0
ZNF385D-AS1	-0.631335	0
CCNC	0.445404	0
ABHD4	-0.683202	0
BTLA	-0.741565	0
KIFC3	-1.31613	0
ALDH3A2	-0.774847	0
HAUS1	0.447565	0
ADAP1	-0.595327	0
IGHV4-34	0.783249	0
SLC29A4	-0.667853	0
PLCB1	0.798889	0
AVPR1B	-0.731626	0
UAP1L1	-0.634422	0
LINC00511	-0.671582	0
KLF11	-0.811471	0
ARMCX1	0.69849	0
SMPD3	1.03192	0
PPM1M	-0.41384	0
LRRN2	-0.886148	0
RIPOR1	-0.554832	0
TRBV5-3	1.0928	0
LEF1-AS1	0.865213	0
AC009093.4	-0.610256	0
RENBP	-0.416275	0
AL392172.1	0.415357	0
ABTB2	-0.82102	0
GRM4	-0.530835	0
DUSP23	-1.2549	0
CARMIL3	-0.51695	0
SH3BP4	-0.892178	0
AC103853.2	-0.634774	0
AC105074.1	0.67232	0
RF00024	0.585594	0
TUB	-0.473571	0
HLA-F	-0.782623	0
FHIT	1.22923	0
AC005237.1	-0.815005	0
BEND4	-1.28752	0
SH3BP2	-0.376672	0
AC117383.1	0.771255	0
COTL1	-0.867973	0
AC011893.1	1.1032	0
DGKD	-0.429941	0
GTPBP8	0.297222	0
AC008945.2	-0.637539	0
NLGN4X	1.4216	0
RFX8	1.01797	0
CD7	0.680688	0
AC025279.1	-0.535786	0
SULT2B1	-0.372085	0
RPP30	0.363626	0
CCDC88B	-0.56239	0
POU2F2	-0.608048	0
AC243965.2	-0.469751	0
STXBP2	-0.803022	0
RCBTB2	1.18361	0
TRIB1	-0.921873	0
GZMM	-1.02048	0
BCAS4	-0.649064	0
TBC1D9B	-0.433943	0
AL592494.2	0.813748	0
PLEKHA1	-0.86019	0
AP006565.1	0.896699	0
SPTBN2	-0.737742	0
GPRC5C	-0.930885	0
SH3RF2	-0.403504	0
LINC02319	1.00053	0
CEACAM20	-0.112436	0
BCL3	-0.871887	0
CELF2	-0.437903	0
TRAF3IP2	0.494912	0
GLI3	1.13693	0
SLIT3	-0.372068	0
EMP1	-1.04924	0
LPAR5	-0.667357	0
NAV1	-0.591479	0
COX5AP2	1.3142	0
KIFC2	-0.567171	0
ADAMTS15	-0.52237	0
ALS2	-0.446059	0
DAB1-AS1	-0.905436	0
OR10R3P	1.68273	0
LCP2	-0.526359	0
KCNT2	0.901838	0
HMHB1	1.14696	0
IL12A-AS1	-0.419238	0
BMS1P4	0.453332	0
SFXN1	0.398506	0
MYCN	-1.3109	0
AC021683.2	-0.847477	0
RCN2	0.284391	0
ADCYAP1R1	-0.0592382	0
SEC14L2	0.789852	0
MDH1	0.367549	0
CDKN1C	-0.834784	0
AP004372.1	-0.206395	0
FMNL1	-0.333429	0
PAOX	-0.570242	0
RNF130	-1.16658	0
RF01877	1.00155	0
ZNF703	-0.519691	0
MME-AS1	1.27746	0
CKLF	0.617763	0
LINC00920	0.550561	0
C3orf86	-0.997539	0
NBAS	-0.358676	0
PTK2B	-0.448448	0
IKBIP	0.412469	0
RPP25	-0.717428	0
MIR22HG	-0.679488	0
KLF9	-0.795346	0
P3H4	-0.458964	0
TSPAN18	-0.607979	0
SPRY4	-0.981442	0
ADORA1	-0.495361	0
TNK1	-0.517018	0
AC010333.2	1.02789	0
FAM124B	1.25241	0
CHRNA6	0.744166	0
VIPR1-AS1	-0.5611	0
ZNF337-AS1	0.597706	0
CAVIN1	-1.36178	0
PIGZ	0.588835	0
NLGN2	-0.710784	0
MOCS2	0.626533	0
CRMP1	-0.615207	0
LYPD3	-0.633229	0
SYT11	-0.868673	0
NACC2	-0.591184	0
RAB11FIP4	-0.569557	0
AC091564.5	-0.762981	0
AC010542.1	0.641764	0
AC039056.2	-0.682479	0
RPL6P7	-0.676129	0
AJ239328.1	0.762338	0
APIP	0.46402	0
ITGB7	-0.674631	0
MRPL42	0.291051	0
L1CAM	-0.713144	0
GDF10	-1.15709	0
CDIP1	-0.863618	0
AIG1	0.521117	0
BNIP3	-0.644488	0
LINC01670	0.58189	0
AC048380.2	-0.378191	0
BX571818.1	-1.12311	0
STARD10	-0.327821	0
AL121769.1	-0.738665	0
TNS3	-0.855145	0
KRT73-AS1	-0.574111	0
C19orf84	-0.378656	0
CYSLTR2	1.10679	0
KRTAP10-2	-0.223676	0
JARID2	-0.523917	0
MFSD2B	-0.509705	0
LINC02539	0.482998	0
AL133338.1	0.418894	0
GDPD5	-0.632283	0
GMFB	0.34773	0
RNF157	-0.551147	0
NLRC5	-0.6274	0
NRIP3	-0.579871	0
IER5L	-0.614033	0
LINC01749	0.806855	0
BICDL1	-0.65081	0
SEMA4A	-0.874444	0
KDSR	0.372011	0
AP3S1	0.37881	0
CNN2	-0.932896	0
AC010619.2	-0.405598	0
ZNF185	-0.736376	0
AC090340.1	-0.0220143	0
GCSAML	-1.28218	0
VWA5A	-0.684297	0
IGHV3-52	1.11708	0
CACNA2D2	-0.49385	0
ZNF831	-0.690043	0
CLEC9A	-0.656506	0
ZNF274	-0.428422	0
GAS2L2	-0.227627	0
PECR	0.484538	0
FFAR1	-0.487234	0
LINC01677	-0.0999083	0
AC023137.1	-0.689774	0
PROX1	-0.363836	0
PYURF	0.473436	0
MME	1.64966	0
DNAJC19	0.37496	0
TCEAL1	0.428775	0
GPRIN1	-0.502925	0
AL135960.1	-0.801368	0
ARHGAP6	-0.563683	0
NFYA	-0.403719	0
AC095050.1	-0.0839086	0
BUB1	0.454442	0
KCNK16	0.610545	0
FAM214B	-0.51164	0
CLDN23	-0.227971	0
AL359504.2	0.567801	0
LINC01215	0.483194	0
MYO1D	-0.881175	0
CTSA	-0.432824	0
FLVCR1	0.276969	0
AC016723.1	-0.282899	0
TCEAL4	0.502775	0
FAM50B	-0.556624	0
AC087269.2	-0.106699	0
KIF5A	-0.579106	0
ENHO	-0.539112	0
OR8B2	-0.086261	0
GALNT10	-0.528998	0
GPAT2P1	-0.309209	0
RNU6-254P	-0.579888	0
LSM6	0.457931	0
SRBD1	0.454157	0
MFHAS1	-0.815285	0
CDC42BPB	-0.599968	0
AC073389.2	0.687756	0
OR2W3	-0.721117	0
AC087222.1	0.695153	0
DTX4	-0.603101	0
AC120049.1	0.333475	0
LINC02447	-0.463003	0
NRBP2	-0.67614	0
AL139351.1	1.11155	0
TENT5A	-0.981165	0
PRKAG2	-0.542546	0
CHMP7	-0.443858	0
FOXO1	-0.64758	0
IGHVII-33-1	1.02861	0
AC096751.2	-0.425076	0
AFAP1	-0.604286	0
ADGRE4P	-0.471007	0
PRKAR2A	-0.54317	0
GABBR1	-0.938299	0
HMGB1P17	-0.12391	0
SHKBP1	-0.302868	0
AC002366.1	-0.242905	0
FANCL	0.458305	0
AC006455.8	-0.603478	0
COA5	0.331318	0
GPHA2	-0.580895	0
PRTG	1.22851	0
ADGRL1	-0.565237	0
AC083829.1	0.348227	0
AC114488.1	0.469798	0
AC024084.1	0.703616	0
AF131215.3	-0.242094	0
SH3TC1	0.833515	0
CERS4	-0.853241	0
FAM50A	-0.395256	0
IRX3	1.39887	0
MAD2L1	0.532805	0
LCT	0.580474	0
IGSF9	-0.563559	0
ACTG1P2	-0.295889	0
ACTG1P11	-0.295889	0
ADH5	0.413044	0
ELDR	-0.029129	0
TPRG1LP1	0.782756	0
KRT1	-1.56406	0
AC093583.1	-0.38796	0
STON2	-0.875961	0
AC073621.1	-0.29852	0
FKBP1B	-0.794539	0
GPR174	-0.516406	0
AC003071.2	-0.492593	0
HOMER2P2	0.800191	0
DCHS1	-1.24122	0
MIR155HG	0.61661	0
PSD3	-0.676276	0
FBXO25	0.382977	0
ADAM15	-0.667633	0
CU638689.5	0.466004	0
B4GALNT4	-1.50096	0
CU638689.1	0.486856	0
PTCRA	1.53088	0
IGHVII-28-1	1.17334	0
RAB34	-1.001	0
AC243919.1	-0.755425	0
FAM27C	0.744838	0
MCF2L	-0.560714	0
IGHVIII-51-1	1.14894	0
HEPN1	-0.466995	0
ABRAXAS1	-0.33716	0
HASPIN	0.474694	0
RNF150	0.825306	0
RARS	0.247074	0
LRRC8A	-0.345966	0
TC2N	-0.762968	0
CDK14	-0.755966	0
CITED4	-0.66043	0
CTSF	-0.874305	0
AC011899.3	-0.318563	0
AC084782.3	0.682354	0
PXYLP1	0.516269	0
CDKN3	0.58146	0
AC084809.1	-0.402098	0
RFX2	-0.457929	0
DAB2IP	0.942615	0
CEBPE	-0.870223	0
MND1	0.54637	0
OR10T1P	0.821252	0
C8orf37-AS1	-0.562183	0
KCNH4	-0.295773	0
SNX29P2	-0.777492	0
IER3IP1	0.334141	0
CDHR2	-0.431698	0
AL118557.1	0.713696	0
CPEB1	-0.503928	0
IATPR	-0.152523	0
PITPNM1	-0.362146	0
R3HDM4	-0.34285	0
AC007068.1	-1.22004	0
CRAT	-0.805893	0
GFI1	0.736372	0
AC117377.1	-0.057533	0
ANPEP	-0.929555	0
AC119751.5	0.599212	0
PLEKHG3	-0.810041	0
AC104964.3	-0.436142	0
PLCB1-IT1	0.816449	0
AL162274.1	-0.616803	0
MSRA	-0.858834	0
AC010745.2	-0.546399	0
RN7SL749P	0.79817	0
SVIP	0.497288	0
AL109955.1	-0.692524	0
EPN2	-0.627451	0
BDH2	0.316473	0
TERC	0.523034	0
EGR3	-0.658577	0
SOGA1	-0.361384	1
AL136116.3	0.477008	0
STUM	-0.416786	0
TNIP2	-0.313331	0
LINC00314	-0.0829197	0
LINC00226	0.805335	0
CYB5A	0.666281	0
REG4	1.07479	0
AC092068.1	-0.345125	0
KRT8P26	-0.425258	0
PPP1R9B	-0.376342	0
RPL5P16	0.80624	0
HYLS1	0.441855	0
RALGDS	-0.363221	1
AC025884.2	-0.490607	0
AL133342.1	-0.812641	0
AL627230.1	0.800589	0
AC010145.1	-0.131435	0
ZBTB17	-0.313332	0
CCDC194	0.581801	0
AL390955.1	-0.146417	0
ICOS	1.01845	0
TTC22	-0.449772	0
AC008403.1	-0.561086	0
AC133644.3	0.411638	0
BX842242.1	-0.119443	0
PAQR7	-0.336549	0
AC068898.2	-0.123872	0
AC000093.1	-0.679762	0
CADM4	-0.711935	0
ZNF260	0.3528	0
CD37	-0.397965	0
FAM171A1	0.809587	0
ZFP92	-0.564137	0
SORBS1	-0.645294	0
RNVU1-14	-2.52088	0
TSHZ2	-0.368901	0
AL133493.1	0.687921	0
DLGAP4	-0.395375	0
SAMD13	0.431353	0
AC103853.1	-0.480066	0
SNAI1	-0.65486	0
KCNQ4	-0.529463	0
AIF1L	-0.968452	0
TRAF1	-0.513954	0
AL139351.2	1.00668	0
ITGAD	-0.489102	0
AL162231.1	-0.620532	0
ADAMTS18	-0.646834	0
NANP	0.632601	0
MRPL19	0.252231	0
GRM7	-0.861336	0
MC4R	0.630807	0
FAM25A	0.987592	0
AFAP1-AS1	-0.167246	0
AC010542.4	0.4653	0
AL160275.1	-0.293438	0
PORCN	-0.342214	0
ZNF22	0.342029	0
KHDRBS2	-0.343555	0
IL7	-0.479941	0
PDPK1	-0.236238	0
NECTIN3	0.939994	0
NUDT9P1	0.595478	0
SV2C	-0.445082	0
GCFC2	0.271321	0
IRF4	-0.67012	0
LINC01250	-0.100429	0
KHDC1	0.555802	0
PLCB4	1.44411	0
CD1A	1.49179	0
KSR2	-0.78087	0
GLT1D1	-0.825964	0
SRP9	0.328668	0
AC111006.1	-0.265286	0
AC010333.3	0.943955	0
APBB1	-0.678578	0
PKP4P1	-0.0342969	0
FAM205A	-0.126843	0
ZNF511	0.317014	0
AL606804.1	-0.405454	0
ZNF467	-0.589178	0
UNC93A	-0.233442	0
GLRX2	0.382573	0
AC007036.2	-0.883511	0
TRIM58	-0.595244	0
LINC02332	-0.607631	0
COL1A1	-0.58771	0
AC253572.1	1.01418	0
AC114737.3	-0.497176	0
ARHGAP45	-0.318292	0
LINC01667	0.72043	0
FAM234B	-0.559423	0
PLIN2	-0.691738	0
AL357373.1	-0.732911	0
STAT3	-0.396296	0
IGHVII-30-1	0.888267	0
AL928711.1	-0.793151	0
CST7	-0.707105	0
FAM25BP	0.866451	0
ATF4P3	-0.319433	0
STC2	-0.118927	0
MRPS6	0.40978	0
NBEAL2	-0.501298	0
AC015468.3	-0.403673	0
CD1D	0.80723	0
ELL	-0.406397	0
MAPK11	-0.74633	0
CTAGE4	-0.412914	0
UST	0.81908	0
CD83	-0.564466	0
ANO7L1	-0.561794	0
PTPN18	-0.617436	0
PIK3CD-AS1	-0.520517	0
RPS6KA2	-0.606545	0
ARL4D	-0.609088	0
ATP5MC3	0.390716	0
AL031687.1	-0.112457	0
MYCL	-0.475717	0
KCNMA1	-0.50757	0
FAM177B	-0.481419	0
C12orf73	0.344766	0
CYP1D1P	-0.0371062	0
CD80	-0.514637	0
AC008676.2	-0.430458	0
CMC1	0.36262	0
ITGAE	0.376486	0
AL121839.2	-0.349577	0
ITM2BP1	-0.50494	0
GOT2	0.367189	0
HTATIP2	-0.759569	0
HSPA2	-0.592501	0
BST2	0.613041	0
AL391987.4	0.879778	0
LINC00945	-0.121097	0
ARNTL	-0.81747	0
FGF1	-0.131442	0
MAP1LC3A	-0.502131	0
ADCY7	-0.348292	0
PLXNA2	-0.527253	0
EID2B	0.263673	0
ZBTB26	0.404444	0
PHKG1P1	-0.104593	0
AC026124.1	0.881288	0
AL391987.2	0.684954	0
AC134050.1	0.570175	0
SNRPF	0.304815	0
UBE3D	0.435768	0
AC023385.1	-0.383606	0
RANBP10	-0.364814	0
HLA-DOA	-0.604732	0
CLK3	-0.297474	0
AC010285.1	-1.00381	0
SLC2A6	-0.636493	0
MSC	-0.402824	0
ST8SIA1	-0.633119	0
ALDOC	-0.756385	0
COL9A2	-0.591367	0
ANKRD1	1.35379	0
CES4A	-0.645059	0
AC109635.2	-0.287899	0
ZNF208	-0.510138	0
AC023830.3	-0.57024	0
PNMA3	-0.590081	0
BISPR	0.525731	0
C3orf70	-0.405017	0
AP005482.1	0.86988	0
RIMKLB	0.513964	0
AATBC	-0.565475	0
HOOK1	-0.6202	0
ADAMTS10	-0.922664	0
CDHR1	-0.946106	0
ARHGAP39	-0.62194	0
AL607028.1	0.597434	0
AP003049.2	-0.100351	0
FBXL7	1.04627	0
LRRC61	0.496603	0
RPS12P18	-0.240261	0
AC010285.3	-0.939534	0
CD200	-0.695011	0
PLGLB2	0.713718	0
MTND4P9	-0.16093	0
AC103996.2	0.671993	0
WWP1P1	0.188276	0
MYCNOS	-0.774004	0
CLVS1	-0.567764	0
HIRA	0.281893	0
EHD1	-0.326818	0
TMEM18	0.3262	0
MYO5B	-0.219092	0
PLEKHM1	-0.287431	0
C12orf29	0.357846	0
TMEM263	0.305796	0
ZMIZ1-AS1	-0.295119	0
TMEM72-AS1	-0.242756	0
AL049795.2	-0.857304	0
IL4	1.59155	0
RN7SL3	-0.863908	0
SYNPO	-0.277831	0
IGHV3-41	0.898888	0
RHOU	0.940432	0
TCTEX1D2	0.474847	0
CERNA2	-0.589038	0
FOSL1	-0.562722	0
TRERF1	-0.405259	0
ZNF861P	-0.404237	0
UBAP1	-0.360049	0
PHYHD1	-0.46296	0
ZFP36	-0.4665	0
MLXIP	-0.364876	0
SNORA73A	0.48081	0
AK6	0.34403	0
COL6A2	-1.01	0
PRDX4	0.597527	0
AL391987.3	0.820658	0
KRT18P60	0.764308	0
AC018445.3	-0.640694	0
LRRC56	-0.344641	0
PRODH	-0.447153	0
GRK5	0.542281	0
ZFP36L1	-0.52019	0
MRPL14	0.480145	0
TXNDC12	0.23991	0
PDLIM1	-1.10013	0
AC024619.3	-0.628682	0
PPP2R5B	-0.406844	0
PDE4D	-0.722518	0
DYTN	-0.500204	0
AC139491.7	-0.221815	0
PCGF5	0.489163	0
NR5A1	0.738456	0
ETV3L	-0.130753	0
WNT11	-0.468594	0
PTPRO	-0.534255	0
AC104777.1	-0.0925006	0
AOX3P-AOX2P	1.02078	0
SDC3	-0.444933	0
COX11	0.309607	0
BCAT1	0.707674	0
IGHV4-55	0.636879	0
NFE2	-0.684883	0
LCN12	-0.599322	0
SPIN4	0.451304	0
KRT128P	-0.320287	0
MICALL2	-0.459439	0
RPS27P16	-1.17826	0
ATF7IP	-0.396992	0
TNRC18P3	-0.434936	0
ZNF296	-0.354683	0
PREX2	-1.08633	0
AL365434.1	1.30548	0
NLRP3	-0.690512	0
XKRY2	-0.486354	0
HLA-DPB1	-0.758885	0
PLCXD2	-0.643583	0
CMTM7	0.698279	0
AC012645.3	-0.471989	0
ATP2B1-AS1	-0.440217	0
AL139174.1	-0.766578	0
CD40	-0.556115	0
STK10	-0.366568	0
NOTCH2	0.573632	0
GAB1	0.749999	0
CKLF-CMTM1	0.502492	0
AL161785.2	-0.17864	0
DCAF5	-0.276339	0
LINC01006	-0.687829	0
MYOD1	-0.0336894	0
AC048382.6	-0.37133	0
TRAPPC12-AS1	-0.48419	0
SLC12A7	-0.542778	0
RCAN3	-0.577487	0
IGHM	-0.686489	0
ZNF124	0.353185	0
FTH1P23	0.678601	0
ACOT7	0.584956	0
AC093627.4	-0.510933	0
C1orf162	-0.616777	0
AL121888.1	0.349121	0
AL050320.1	0.672368	0
CD74	-0.753152	0
CHST11	-0.432021	0
PDZD11	0.361239	0
AC138907.5	-0.68156	0
MYO1G	-0.441068	0
GSTA7P	-0.0841311	0
RN7SL735P	1.03599	0
MAP3K14	-0.347511	0
AL357060.1	0.415288	0
ANKRD6	-0.532044	0
KIF21B	-0.353301	0
C5orf34	0.370485	0
PARD6B	-0.350867	0
RLIMP1	-0.621265	0
MAFA	-0.523315	0
AP001117.1	-0.0555579	0
LINC01755	-0.0428585	0
CLCNKB	-0.203848	0
MYO1C	-0.636344	0
AL365295.1	0.830226	0
AL445528.2	-0.0792784	0
C1orf53	0.774869	0
DMBT1	-1.07482	0
EIF2S2P3	-0.768168	0
HDHD5-AS1	-0.437283	0
MYMX	0.627279	0
MIAT	-0.950034	0
LINC02204	-0.0991984	0
AP005482.2	0.798018	0
USB1	-0.285862	0
AL161443.1	-0.530189	0
LRBA	-0.382836	0
FCF1P5	0.693573	0
PHLPP2	-0.38171	0
IGHV1-24	0.674325	0
TIMP3	-0.736461	0
AC005042.2	-0.0680579	0
LRCH4	-0.262672	0
NTSR1	-0.59398	0
OR2G2	-0.306628	0
OSTF1	0.462577	0
CREB3L3	-0.887117	0
RNF166	-0.315167	0
AL356020.1	0.334769	0
AC100782.1	0.364198	0
KCNJ12	-0.49895	0
AC026774.1	-0.226418	0
ZBTB47	-0.313247	0
AL645939.1	-0.583092	0
AL590483.2	-0.0623707	0
HEBP1	-0.58018	0
NR4A1	-0.739629	0
TMEM63C	-0.563982	0
NLRP6	-0.611417	0
HID1	-0.792216	0
AL080276.2	0.384822	0
POLR2K	0.349835	0
ST8SIA6	-0.770015	0
AL355338.1	0.597572	0
AL021393.1	0.433819	0
ROGDI	-0.476033	0
AP000894.4	0.584141	0
ERO1B	0.457009	0
TKTL2	-0.160887	0
UCHL1	-0.711723	0
ELF4	-0.526164	0
AC006058.3	-0.0814147	0
SLC25A43	-0.517401	0
TNFRSF4	0.90324	0
SKI	-0.466336	0
CASZ1	-0.537738	0
C9orf40	0.456718	0
LINC02048	-0.437141	0
CORO7	-0.272278	0
MTHFD2L	0.30139	0
OR10AH1P	-0.204856	0
SLC27A5	0.314358	0
AC115115.1	-0.204018	0
PPP1R27	-0.494372	0
AC013553.1	0.620554	0
AGPAT4	-0.613265	0
MAS1L	-0.071968	0
PAX5	-0.61705	0
CYP19A1	-0.557695	0
AL359704.1	0.385068	0
AC013476.2	0.574757	0
CLCA1	-1.2064	0
UBE2QL1	-0.145208	0
COA7	0.349245	0
NLRP9P1	-0.235425	0
KRTAP5-AS1	-0.642994	0
AC090952.2	-0.198886	0
FBXL16	-0.562452	0
TIMM9	0.262649	0
ABHD2	-0.280778	0
CYP4F22	-0.364045	0
GPA33	0.903743	0
ASAP3	-0.517172	0
AGTPBP1	-0.282288	0
EPN2-AS1	-0.415647	0
HLA-C	-0.429827	0
LINC01890	-0.51717	0
FAAH2	0.454187	0
FBXO4	0.367775	0
AL162231.2	-0.510818	0
TNRC18P2	-0.229525	0
AC138028.6	-0.361435	0
AC018553.1	0.640613	0
STAM	-0.463521	0
MIDN	-0.392769	0
HHEX	-0.917989	0
SHANK2	-0.798688	0
PKIG	0.444406	0
DNAH1	-0.364195	0
OR14L1P	-0.459735	0
SOX8	-0.243398	0
YBX2	-0.600493	0
FNDC11	-0.449558	0
TPP1	-0.331064	0
RPL7P45	0.951935	0
GAPDHP49	-0.11546	0
TP53I11	-0.819644	0
AC011377.1	-0.397376	0
CTAGE14P	-0.119251	0
LASP1	-0.277392	0
SOCS3	-0.784083	0
AC007250.1	0.634602	0
OBSCN	-0.46897	0
BMPR1B	1.1345	0
KLF4	-0.795682	0
CCND1	-0.511235	0
AF131215.4	-0.219866	0
CDK11B	-0.350225	0
PANX2	-0.504086	0
FAM182B	0.612818	0
AC026803.2	-0.434537	0
CD22	-0.486106	0
PIP4P2	0.368675	0
AC025277.1	-0.0401067	0
SLC22A5	-0.435897	0
AC009093.8	-0.817629	0
LINC02325	0.581249	0
AC010536.1	-0.456751	0
HOMER2P1	1.21493	0
UPP1	-0.630321	0
ATG16L1	-0.38253	0
AF131215.7	-0.162185	0
SBNO2	-0.297376	0
CEL	-0.567663	0
XKRY	-0.337489	0
TYMSOS	0.432873	0
ABHD5	-0.338458	0
AL121935.1	-0.190809	0
MRPS28	0.332626	0
AC020703.1	-0.155959	0
PRRT3	-0.347434	0
SERINC2	0.600736	0
AC010745.4	-0.38564	0
PIM2	-0.41662	0
LINC01716	-0.154844	0
AC073346.2	-0.200501	0
CU634019.4	0.419288	0
OSTC	0.379906	0
AL138799.1	-0.123631	0
IGHVII-30-21	0.952033	0
FAM171A2	-0.655112	0
CTSH	-0.753726	0
ANKRD55	-0.316599	0
SMARCA2	-0.60926	0
AC016355.1	0.353107	0
LINC01187	-0.387208	0
LIMS2	0.501467	0
MBP	-0.680443	0
HOPX	-0.764921	0
EPHX4	0.686423	0
CU638689.4	0.442207	0
MIR378J	-0.526949	0
AC247036.1	1.06739	0
AC244452.1	1.35014	0
DFFB	-0.437373	0
NRIP1	0.636623	0
ANAPC10	0.231348	0
IFITM1	0.70919	0
PNLDC1	-0.336449	0
MGAT3	-0.433231	0
HIP1	-0.403401	0
FAM84A	-0.188793	0
TRIM17	-0.454336	0
EGR1	-0.792187	0
AC118758.2	-0.262237	0
AL035530.2	-0.461469	0
NUMBL	-0.346954	0
OR7E23P	-0.376217	0
NLK	0.264003	0
C9orf106	-0.300286	0
AC116903.2	-0.442168	0
RN7SL26P	-0.591834	0
TCHH	-0.41252	0
TDRD6	-0.083027	0
SERTAD4-AS1	0.976276	0
AC244394.1	-0.247256	0
HADH	0.314307	0
ARL14EP	0.395537	0
QPRT	0.466337	0
DIRAS1	-0.477428	0
AOAH	-0.47999	0
AP004609.1	-0.400863	0
AC023796.2	0.529738	0
TP53INP2	-0.554237	0
MTURN	-0.713513	0
PAGE5	-0.547547	0
AC018529.3	-0.603213	0
CDK11A	-0.417148	0
MGAT4B	-0.293186	0
SMIM26	0.429232	0
PLAC9P1	-0.129548	0
SPATA12	-0.273632	0
SPINK2	-1.16462	0
CCL21	-0.149034	0
PLK3	-0.427104	0
AC100781.1	-0.0941914	0
GABRA1	-0.0774932	0
AC083923.1	-0.374065	0
PPIA	0.418308	0
EVA1A	0.832889	0
SNED1	-0.758886	0
VDAC1P9	-0.13413	0
KYAT3	0.2459	0
SERPINA2	-0.171121	0
RPL32P1	-0.679333	0
LRP1	-0.576962	0
MRPS30-DT	0.723324	0
OR2T10	-0.126184	0
FAM187B2P	-0.287123	0
AC109780.2	-0.0656274	0
BPESC1	-0.0552889	0
USP4	-0.263986	0
DIAPH1	-0.375547	0
SNTB1	-0.671381	0
NTM-AS1	-0.192338	0
TMC8	-0.343699	0
AL031673.1	0.558246	0
RAB29	-0.365175	0
FXYD7	-0.460706	0
ERMP1	-0.485265	0
AC120193.1	-0.495587	0
AF127577.4	0.453094	0
LINC01888	-0.543113	0
ZFP91-CNTF	-0.570249	0
RHOB	-0.934848	0
LIMD1-AS1	0.421615	0
SMAD7	-0.706684	0
CFAP58	-0.313731	0
LMCD1	-0.427363	0
LRRC36	-0.397179	0
ORAI3	0.527646	1
AC122713.2	-0.442917	0
LINC02611	0.464884	0
YAP1P1	-0.531283	0
RPL15P18	0.475931	0
ATP1B1	-0.576228	0
KHDC1L	0.490347	0
ADAMTS19	1.02543	0
AC104794.2	-0.348319	0
EFCAB13	-0.462568	0
LINC01591	-0.0977318	0
ADRA2A	-0.315667	0
LMAN1	0.334562	0
WNT10B	-0.34595	0
GNAT1	-0.50821	0
AC005840.2	-0.215228	0
PTGDS	-0.671465	0
NRROS	-0.348418	0
PAICS	0.373775	0
EDN3	-0.0998751	0
AC099521.2	0.644331	0
AC009171.2	-0.176524	0
SPATA19	-0.0691526	0
IL32	-1.06586	0
NDRG2	-0.339659	0
AC104958.2	-0.307944	0
AC116914.1	0.737594	0
KRTAP29-1	-0.173398	0
CYTIP	-0.742342	0
AC079610.2	0.441286	0
AC007036.3	-0.758739	0
LINC02471	-0.095082	0
AC025674.2	-0.0776974	0
PSMA6P2	0.42559	0
AL391863.1	-0.649192	0
AC006207.1	0.641745	0
NEK10	-0.660648	0
GMFBP1	0.771639	0
AC108174.1	0.400827	0
AC010542.5	0.619601	0
AL359220.1	0.458876	0
SERTAD4	0.956867	0
AL139398.1	-0.313549	0
IGHV3-16	0.881999	0
LMO4	-0.813089	0
CHRNA2	-0.532355	0
TRPC4	-0.133618	0
AP000640.1	-0.408104	0
AC093330.2	-0.410864	0
SLIT2	-0.193918	0
AC006538.3	-0.385107	0
PLXNA3	-0.484264	0
LINC02634	-0.303879	0
DLG5	-0.471463	0
UBE2F-SCLY	-0.398447	0
RPS15AP18	-0.631917	0
AC091965.1	-0.637834	0
AC091564.6	-0.516937	0
AC005691.1	-0.11307	0
ADGRE1	-0.591813	0
AC051649.1	-0.420993	0
MYC	0.587068	0
RN7SL277P	-0.738086	0
SUSD4	0.838241	0
NDUFS4	0.293533	0
MYLIP	-0.588876	0
MSMB	0.535498	0
CYP2B7P	-0.346917	0
FCER2	-0.569877	0
GRID2IP	-0.422247	0
AF127577.6	0.694312	0
NAB1	0.28926	0
C20orf197	0.951817	0
MIR3180-5	-0.60551	0
CD19	-0.517976	0
CAPN12	-0.496823	0
ZNF229	-0.539972	0
AL592429.1	-0.373184	0
AC010536.3	-0.60457	0
AL391427.1	-0.499457	0
KCTD11	-0.363314	0
AL669970.1	-0.327445	0
SIRPG	-0.660269	0
SEC14L1	-0.399178	0
PALM	-0.940024	0
NHLRC3	0.368621	0
MYH9	-0.275426	0
AC131649.1	-0.0934669	0
DCTD	0.283849	0
AL691449.1	-0.581878	0
AC087392.5	-0.383014	0
AC061992.1	-0.418689	0
SLC8A3	-0.415164	0
TRAM1L1	0.608525	0
FGFRL1	-0.557682	0
SLAMF6	-0.832954	0
WNK2	1.34224	0
CCDC114	-0.372061	0
AL590235.1	0.57571	0
HPGDS	-1.14811	0
IL17B	-0.359191	0
SLA	-0.450321	0
AL050321.1	-0.147606	0
AC000061.1	0.382142	0
ISCA1P1	0.773854	0
FBXW9	0.291423	0
TMEM14C	0.472729	0
ST8SIA6-AS1	-0.420943	0
MEI1	0.371638	0
AC018714.1	-0.208371	0
TBCAP2	1.03344	0
AC011462.1	-0.399324	0
HLA-L	-0.366257	0
CD68	-0.82394	0
ERH	0.411544	0
MRAS	-0.49717	0
DNAJC28	-0.313296	0
HLA-DPA1	-0.714477	0
CHGB	-0.329227	0
ACAN	-0.246988	0
ZNF783	-0.490514	0
AL079342.3	0.247536	0
EGR4	-0.305994	0
ZNF444	0.265801	1
RFLNA	-0.817427	0
ITGA2	0.58017	0
ARL10	-0.443634	0
CASC19	-0.413409	0
RAB30	-0.667266	0
AC004847.1	-0.528498	0
OSBPL1A	-0.703767	0
PFN1P10	0.571812	0
AL162727.2	0.661529	0
CXorf49B	1.04066	0
CXorf49	1.04066	0
ASB2	-0.445076	0
KCNG2	-0.497083	0
PEX11A	-0.48712	0
SFRP5	-0.421893	0
SFMBT2	-0.479884	0
UBE2F	-0.393174	0
AC034111.1	-0.155603	0
TMEM128	0.266167	0
TUBB3	-0.785339	0
MCOLN3	-0.0752681	0
EFCAB7	0.247704	0
ZC4H2	0.330254	0
HSFX1	-0.405594	0
MZT2A	0.371898	0
AHDC1	-0.388753	0
VAMP1	-0.501843	0
SOX30	-0.121829	0
AP3S2	0.193641	0
ATP6V0A1	-0.508143	0
AC010359.1	0.408237	0
AC009041.2	-0.42512	0
MYADM	-0.733582	0
TBC1D19	0.400438	0
MRPS26	0.457675	0
HSPB11	0.279269	0
NIPSNAP3A	0.380615	0
IRX6	-0.44075	0
AL031598.1	-0.0412315	0
MROH1	-0.255483	0
LINC01857	-0.560292	0
PMS2P6	-0.261466	0
LONRF3	-0.565449	0
AC087632.1	0.438137	0
AC091959.3	-0.315329	0
TTC41P	0.304348	0
NYAP1	-0.229743	0
KRTAP16-1	-0.387378	0
AC009269.2	-0.09453	0
MSRB3	1.02159	0
OR11H6	-0.13732	0
RPL21P134	0.477918	0
SLC39A11	-0.412294	0
STS	0.440905	0
HLA-DMA	-0.551383	0
SRGN	-0.569315	0
SLC17A7	-0.178706	0
SAV1	0.461424	0
KCNMB4	-0.429312	0
AC074134.1	-0.408706	0
AC007787.2	0.434003	0
CGRRF1	0.334154	0
CTDSPL	0.498455	0
ZNF366	-0.173183	0
SYNGR2	-0.36272	0
ACTL6B	-0.158223	0
RNASE2	-0.788892	0
WNT7A	-0.200952	0
FAM243B	0.354338	0
KLRB1	-0.623517	0
AC079355.1	-0.576147	0
LINC02298	-0.526929	0
CNFN	-0.604207	0
LGI4	-0.357806	0
SAMHD1	-0.648795	0
JCAD	-0.688486	0
LFNG	-0.597149	0
SPIN1	-0.247072	0
IGHVII-26-2	0.689066	0
AL592183.1	0.666141	0
AC026782.2	0.783739	0
LPCAT3	-0.246883	0
HAMP	-0.461138	0
JAG2	-0.475519	0
ELMO1	-0.402973	0
TUBB2B	-0.661525	0
MAGEF1	0.50353	0
PHACTR1	-0.56284	0
LSM8	0.191128	0
ILDR2	0.637119	0
AC021683.1	-0.61585	0
BTBD19	-0.446025	0
GRIP1	0.791843	0
MATN1	-0.50952	0
COL9A3	-0.735636	0
ARPP21-AS1	0.648924	0
CIAO2A	0.430139	0
OLIG1	-0.614498	0
TLDC2	-0.54439	0
MIR646HG	0.651036	0
MAGEB3	-0.0335153	0
NDST1	-0.653418	0
PLAUR	-0.580662	0
AP000866.6	0.475315	0
DTX2P1	-0.505571	0
EDN1	-0.39368	0
AL133343.1	-0.390686	0
MIR4435-2HG	0.541884	0
AC092800.1	-0.19724	0
KRT25	-0.0236593	0
DOCK9-DT	0.571097	0
TMCO1	0.345779	0
AC010638.1	0.581989	0
SULT1A3	-0.445334	0
AC083973.1	-0.444399	0
PPFIA4	-0.554019	0
ZNF282	0.239268	1
KRT18P12	0.44414	0
COA6	0.345771	0
ANKRD33B	-0.678505	0
AC122133.1	-0.229837	0
PATJ	-0.609809	0
FAM131C	-0.178753	0
ZBTB7A	-0.295364	0
CR769775.2	0.523141	0
N4BP2L1	0.226597	0
AL512306.2	-0.476999	0
AC241377.4	0.404052	0
SIRT7	-0.219329	0
LINC02446	-0.57738	0
PSMA6	0.348378	0
AC002306.1	-0.499218	0
EHD4-AS1	-0.370744	0
INPP1	0.446738	0
LINC00304	-0.652866	0
MSX2	-0.0901558	0
AC008885.2	0.655565	0
ANKRD20A3	0.69972	0
CYTH3	-0.443733	0
GPR143	-0.491704	0
STAC3	-0.385337	0
LYRM4	0.30026	0
CXCL16	-0.525218	0
CD69	-0.897444	0
AC098487.1	0.51686	0
FKBP3	0.264305	0
HSD17B14	-0.588525	0
FIGN	-0.0865718	0
TTC30B	0.311208	0
GNAQ	-0.286854	0
GPR171	-0.591946	0
AC015468.1	-0.0852373	0
AL671277.1	-0.374663	0
AC099568.2	0.39292	0
AL049844.2	0.425447	0
LINC00910	-0.325321	0
GARNL3	-0.501226	0
HTR7P1	-0.434906	0
ARL4AP5	0.566157	0
AC011462.2	-0.708504	0
RN7SL518P	-0.24398	0
GTSF1L	-0.34041	0
CASC1	0.289417	0
TTC28-AS1	0.190472	0
DNM2	-0.208712	0
F8	0.455967	0
OFD1P17	0.413661	0
AL158070.1	0.3935	0
AC023794.1	0.561676	0
GEM	-0.686601	0
AL035106.1	-0.52354	0
CYP24A1	-0.203328	0
AC036111.2	-0.0510329	0
AF131215.2	-0.242212	0
AC026782.1	0.77695	0
CTAGE11P	-0.201975	0
ABT1	0.18906	0
SOD1	0.359254	0
SLC29A4P2	-0.188304	0
PACS2	-0.237515	0
AC024243.1	0.399551	0
RAG2	1.03929	0
GPR132	-0.564833	0
OPRL1	-0.415661	0
AC017002.2	0.311603	0
CSF2RB	-0.616677	0
ARSI	-0.387465	0
SLC39A1	0.291424	0
C5orf58	-0.46729	0
AC121338.1	-0.247886	0
CENPS-CORT	0.422389	0
AL161901.1	-0.0569096	0
MAST3	-0.36376	0
IMMP1L	0.492629	0
ME3	0.626714	0
AC009690.3	-0.243922	0
IL13RA1	-0.525447	0
PTP4A3	-0.797804	0
NEIL2	0.633217	0
GPRC5A	-0.264283	0
RASGEF1A	-0.408317	0
AC116562.4	0.383573	0
SH2D2A	-0.501606	0
PPA1	0.339947	0
ZFAND5	-0.314283	0
CDC7	0.37084	0
SOX5P1	-0.0485124	0
NRCAM	-0.4095	0
LINC02493	-0.0258828	0
CREG1	-0.344545	0
AP001094.3	0.410906	0
ZNF346	0.212893	0
KRT18P16	-0.21898	0
AP000808.2	-0.458597	0
IMPDH1P5	-0.498938	0
AC132938.3	-0.519339	0
FAM200B	0.273608	0
LINC02631	-0.507662	0
OPLAH	-0.394736	0
FXYD5	-0.349466	0
AC008966.3	0.257007	0
AP003718.1	0.524634	0
EPB41L1	-0.628912	0
HLA-B	-0.495723	0
MEF2D	-0.429011	0
TRAV2	-0.843107	0
AC005774.1	-0.0827835	0
AC243836.1	-0.460579	0
RN7SL419P	0.726868	0
AL353613.2	0.34013	0
ALG5	0.240707	0
PRPF38AP2	-0.340171	0
GLP1R	0.655478	0
TICAM1	-0.33128	0
COL5A1	-0.943824	0
ERI3	0.297432	0
AC026951.1	-0.112162	0
RALGPS1	-0.644924	0
AL139423.1	-0.424285	0
TESK1	-0.29778	0
C19orf48	0.300198	0
IGFL2	-0.112099	0
AL355512.1	-0.781522	0
KIAA0040	-0.435782	0
MRPL30	0.324777	0
DGCR6	-0.411598	0
CPB2	0.447916	0
RPL7P59	0.330015	0
NR4A3	-0.82095	0
PPARGC1B	-0.422047	0
AC025278.3	-0.0561591	0
SEC61G	0.356994	0
CENPH	0.408545	0
EIF4E2	0.243652	0
RTRAF	0.225903	0
HLA-DRB1	-0.721717	0
RIN3	-0.421348	0
ARMT1	0.327975	0
PLA2G7	-0.330679	0
AC073264.2	-0.450792	0
PARP8	0.555125	0
NDUFA3P1	0.68437	0
ADAMTS19-AS1	0.638993	0
RPS12P26	-0.383166	0
CCR6	-0.537737	0
HCCS	0.26826	0
GAPDHP52	-0.490335	0
ACVR1C	-0.187308	0
CD34	-0.818423	0
FAM242F	0.728438	0
AC092159.2	0.240752	0
IQCE	-0.296763	0
PPFIBP2	-0.640616	0
FHL3	-0.597301	0
AL451000.1	-0.0656273	0
AP002449.1	0.490334	0
DAGLA	-0.360762	0
ADM2	-0.415492	0
AC073651.2	-0.0630319	0
AC113404.1	-0.286181	0
SMPD1	-0.469216	0
MTX1	0.290333	0
PBK	0.63164	0
AC087763.1	-0.428536	0
EEF1A2	-0.730768	0
ZCCHC9	0.275326	0
ZC3H18	-0.242172	0
CA5AP1	-0.127702	0
MTND4P17	-0.389553	0
HAPLN3	-0.449623	0
AC093520.1	-0.119551	0
GBE1	0.366069	0
AL132777.1	0.555043	0
ZBTB7B	-0.572171	0
MED30	0.230176	0
STX18-AS1	0.303337	0
PRKAG2-AS1	-0.435886	0
WDR35	-0.748895	0
RAB28	0.276496	0
AC104417.1	-0.131428	0
ABCA7	-0.39291	0
VN1R65P	-0.0725259	0
PDE6C	0.411339	0
IVD	0.255103	0
TP73-AS1	-0.603797	0
AC023510.1	0.626182	0
AC113189.3	-0.599024	0
TPBGL	-0.140401	0
TMEM184A	-0.465291	0
PCLAF	0.490264	0
AL034397.2	-0.358491	0
AP002748.2	-0.248257	0
FAM43B	-0.0891706	0
FAM83H	-0.372589	0
SRC	-0.514425	0
ISY1-RAB43	0.332284	0
KDM4C	-0.296339	0
FAM27B	1.10266	0
CLPTM1	-0.266019	0
AGPAT2	-0.43638	0
ARRDC1-AS1	0.230846	0
AC009558.2	-0.276294	0
AC006947.1	0.548415	0
ITGAL	-0.572568	0
NANOGP9	-0.574729	0
IGHV3-19	1.18978	0
AC008481.3	-0.248768	0
CENPUP2	0.603847	0
RN7SL404P	-0.320854	0
CREBRF	-0.33596	0
ELL2P1	0.639334	0
CORO2B	-0.165288	0
PFKFB3	-0.387717	0
AC009139.1	-0.290263	0
CACHD1	-0.439656	0
MIR181A1HG	-0.738921	0
SLC12A3	-0.179811	0
AC092135.3	-0.490618	0
PI4K2B	0.270049	0
ARHGAP9	-0.297563	0
SLC16A2	0.543939	0
ARC	-0.672765	0
SLC35F2	-0.761579	0
SH2D4B	-0.275668	0
INAFM2	-0.586356	0
EPB41L2	0.561054	0
AC105114.2	-0.519416	0
HSPA8P19	0.327949	0
RPL31P12	0.712206	0
FCRL1	-0.671638	0
LDLRAD3	-0.369893	0
KCTD9	0.4388	0
AL935212.1	0.61464	0
LINC01389	0.528627	0
RBM38	-0.566129	0
MYBPHL	-0.363353	0
ARSF	-0.0467878	0
GPC1	-0.505278	0
AC140125.1	-0.188531	0
AC090125.1	0.46775	0
FRMD8P1	-0.229659	0
DPY30	0.382065	0
ZBTB16	-0.877663	0
FBXO6	-0.292736	0
AC068631.3	-0.568193	0
FAM104B	0.3671	0
AL512356.1	-0.320384	0
CIITA	-0.58113	0
AL157834.2	-0.334831	0
SEMA6D	-0.457342	0
AC097381.1	-0.174934	0
AC116456.1	-0.252825	0
FBXO32	-0.462057	0
UNGP3	-0.490308	0
ANKLE1	-0.37001	0
SNX9	-0.612965	0
PNPLA2	-0.262953	0
SLC6A20	0.537958	0
CR382287.2	0.482657	0
AL358176.4	-0.0577959	0
NAALADL1	-0.442056	0
PATL2	-0.343244	0
AC005014.2	-0.428225	0
NLGN4Y	0.966991	0
AC087884.1	0.551471	0
IGHV3-43	0.729958	0
MRPL13	0.302142	0
OAF	-0.498705	0
AGPAT4-IT1	-0.548717	0
FAM9A	-0.0800198	0
CBR1	-0.849274	0
INSC	-0.182047	0
KAZALD1	0.635729	0
FOXO4	-0.270538	0
KREMEN1	0.444177	0
AC022415.1	0.524328	0
IGHV3-30	0.681197	0
NOC2LP2	0.240256	0
MYO10	-0.252318	0
OR56B2P	-0.215394	0
ANKK1	-0.108412	0
FRA10AC1	0.348437	0
ISPD	-0.575856	0
ZDHHC15	0.433706	0
TBL1X	-0.566429	0
AC004865.2	0.410539	0
AC006205.2	-0.374567	0
CFH	1.0194	0
AC233296.1	-0.565813	0
RIPK3	-0.533938	0
DLL4	-0.33942	0
H2AFZ	0.396865	0
PCP2	-0.351804	0
VASP	-0.232435	0
ERLNC1	-0.183573	0
C19orf44	-0.361012	0
PPP1R14A	-0.351354	0
AC010745.5	-0.423527	0
SNRK	-0.30493	0
LSM5	0.422394	0
RASGRF2	-0.379371	0
AP001636.3	-0.530997	0
SEMA4C	-0.429307	0
U52112.2	-0.351517	0
PAXIP1-AS1	0.321979	0
ATP2B1	-0.543081	0
AC008885.1	0.62681	0
AC135050.3	-0.48627	0
AMDHD2	-0.314831	0
BACH1	-0.252344	0
PSMG2	0.199435	0
AP001094.1	0.684411	0
AL022341.1	0.445548	0
MYZAP	-0.354117	0
FAM43A	-0.436108	0
SLC25A27	-0.446096	0
AL035427.1	-0.128602	0
KCNK6	-0.276277	0
KCTD8	-0.0587416	0
GAPDHP1	-0.256821	0
EP300	-0.387789	0
HOMER3	-0.555484	0
SRRM4	-0.0788235	0
CTTNBP2NL	-0.568437	0
SH3BGRL3	-0.318219	0
ZNF354C	-0.831306	0
GLUD1	0.238487	0
TBL1Y	-0.5538	0
TYW1B	-0.306124	0
AP005242.4	0.900547	0
MRPS31P4	0.281797	0
AC104113.1	0.487498	0
HNRNPA3P7	-0.295914	0
AL513123.1	-0.241703	0
EI24P2	0.589364	0
AP000345.1	-0.211929	0
DUT	0.359274	0
AC005776.2	-0.383497	0
ARL4A	-0.440163	0
HLA-DQB1-AS1	-0.641012	0
AL133445.1	-0.150671	0
ARID5B	-0.576318	0
MSL2	-0.29564	0
MTCYBP38	-0.0728523	0
PYCR1	-0.757597	0
IGHV3OR16-15	0.506225	0
AC069306.1	-0.0433663	0
RTN4RL2	-0.333006	0
AC005722.2	-0.0396975	0
AC091489.2	-0.0720849	0
HLA-A	-0.379336	0
GCOM1	-0.37762	0
EIF3M	0.224837	0
RFC3	0.332035	0
CHRM3-AS2	0.744048	0
CNR1	-0.189192	0
AC009549.1	-0.231135	0
TMCC1P1	-0.0725255	0
AL157813.1	0.57465	0
SPATA32	-0.328547	0
AP3B2	-0.418235	0
LOXL1-AS1	-0.357506	0
AC106886.2	-0.437304	0
LINC00211	-0.246079	0
PRKG2	-0.672961	0
LRR1	0.305168	0
RNU6-174P	-0.343979	0
SMIM35	-0.363099	0
PLEK	-0.638691	0
ATXN7L2	-0.289939	0
AC243972.3	-0.159399	0
AL160411.1	-0.0702376	0
MRPL46	0.355416	0
SLC4A4	0.722253	0
AL121796.1	-0.0659996	0
GZF1	-0.282581	0
ARHGEF34P	-0.400396	0
MTHFD1L	0.36045	0
AC092145.1	-0.466541	0
COL6A3	-0.436681	0
AC090517.4	0.317724	0
AC073370.1	0.768849	0
AC018445.4	-0.571088	0
SH3PXD2A	-0.688977	0
GTDC1	-0.302203	0
AC010139.1	-0.0673757	0
MAGED1	0.274661	0
ST6GALNAC1	-0.865158	0
AC098679.2	-0.152485	0
ZMYND15	-0.25973	0
NUCKS1P1	0.331279	0
AC007677.1	-0.0598112	0
AC018552.3	-0.53382	0
CRLS1	0.269861	0
LINC01799	-0.0402028	0
DUX4L45	-0.028132	0
RN7SKP207	-0.0980224	0
TRAF3IP2-AS1	0.258774	0
GPR149	0.170971	0
AC012146.1	0.502599	0
RPS15AP36	-0.50697	0
GID4	0.213107	0
TMBIM1	-0.406602	0
FEN1	0.422964	0
EPS8	-0.360068	0
MAL	1.0222	0
AC074140.1	-0.133278	0
KMT5B	-0.290355	0
AC096664.2	0.332251	0
NBPF13P	-0.19281	0
AC018529.2	-0.468144	0
ARAP3	-0.399219	0
NKX2-2-AS1	-0.0463914	0
DCK	0.251713	0
MPZL1	0.278225	0
NDUFA5	0.21173	0
USP42	-0.323943	0
KCTD13	-0.225456	0
MTCO3P38	-0.189211	0
HLA-E	-0.329071	0
LGI3	-0.117276	0
CNIH1	0.273823	0
NUAK1	-0.354842	0
PDLIM7	-0.369993	0
GGCT	0.384527	0
AL031674.1	-0.0718538	0
CHRNE	-0.323953	0
F10	-0.295421	0
LINC01597	0.443718	0
AC126915.1	-0.0607433	0
HRNR	-0.814459	0
ELMOD2	0.231168	0
AL009174.1	0.313975	0
POU3F1	-0.207854	0
MAP3K5	-0.554774	0
TMEM139	-0.291258	0
AC104229.1	-0.101436	0
LILRB3	-0.471943	0
SNORA67	0.730999	0
OXLD1	0.325521	0
SLC8A1-AS1	0.636601	0
AC022447.4	-0.150312	0
LINC02066	-0.09701	0
DNAJA1P6	-0.108387	0
LRRC2	-0.610792	0
SERBP1P1	-0.102538	0
AC020659.1	-0.378433	0
AC092723.1	-0.248551	0
TOP1	-0.298638	0
AC093783.1	0.626974	0
AC006064.6	-0.775224	0
AP002358.2	-0.0871154	0
NUDT10	-1.00868	0
AC005014.1	-0.207781	0
UBE2Q2P11	-0.132268	0
SLC25A32	0.213898	0
LINC01791	-0.0411003	0
DSC1	-0.131125	0
SNURF	0.415075	0
IGHV1-68	0.591138	0
VDAC1P13	-0.42744	0
STK4	-0.318858	0
GIMAP2	0.345854	0
RNU2-33P	-0.76509	0
ATXN7L3B	0.225506	0
PRSS55	-0.131521	0
CALHM2	0.368956	0
ADCY10P1	-0.417516	0
AC008763.1	-0.361866	0
HSPE1P26	-0.712796	0
AC138938.1	-0.0266894	0
YBX1P8	-0.425028	0
AC017076.1	0.529826	0
PELO	0.467838	0
NOS1	-0.230936	0
AL445193.2	-0.30025	0
ZNF530	0.324178	0
GRINA	-0.298167	0
EXOG	0.257869	0
RNA5SP307	-0.491416	0
MTCO3P41	-0.0856176	0
MRPS18B	0.383956	0
AC104961.1	-0.358062	0
AC004994.1	-0.116375	0
CDC42EP3	-0.428066	0
BFAR	0.178106	0
AC113143.2	-0.157149	0
SNORA22	0.372034	0
JARID2-AS1	-0.472564	0
SAR1AP2	-0.0461075	0
AC036108.1	0.528357	0
AC099654.2	-0.0435995	0
HSPA13	0.278302	0
RGS18	-0.754243	0
AC012615.4	-0.486538	0
LINC02003	-0.101991	0
RNF38	-0.342728	0
MMP10	-0.0147834	0
AL391845.2	-0.442541	0
NEU1	-0.315216	0
HNRNPA1P12	-0.11411	0
PXMP2	0.467133	0
AP000844.2	-0.0525062	0
RN7SKP109	-0.0817175	0
CXADR	-0.642786	0
TMED7	0.227484	0
RUNDC3A	-0.33497	0
MMP23B	-0.334933	0
ZNRD1	0.350623	0
PWAR5	0.585978	0
POLR1D	0.246304	0
TXNRD3	0.515339	0
AC106782.7	-0.508309	0
AC133555.5	-0.508309	0
ZBTB44	0.182043	0
CTAGE6	-0.41109	0
AC063948.1	0.528853	0
MAFTRR	0.413058	0
RN7SL788P	0.630411	0
TTC39B	-0.428957	0
AC092378.2	-0.0747137	0
TBCA	0.360716	0
AC007846.2	-0.0440226	0
AC008736.2	0.548701	0
IGFBP3	-0.377529	0
AC012451.1	-0.135744	0
SLC25A40	0.297681	0
AL353813.1	-0.914672	0
LINC00265-3P	-0.027957	0
PSMC1P13	-0.0329927	0
CDK1	0.441941	0
RPL23AP66	-0.0721345	0
MAGED4	-0.715735	0
OR4A44P	-0.0266076	0
NPTXR	-0.270983	0
OOSP1	-0.295606	0
AL359258.2	0.388284	0
ULK2	-0.444423	0
AC005586.2	0.383194	0
CHERP	-0.338393	0
MEX3B	-0.511984	0
SUSD2	-0.42824	0
AC112693.1	0.511272	0
YEATS4	0.342658	0
TFDP2	0.39579	0
AC209007.1	0.397135	0
FAM222A-AS1	-0.440955	0
RN7SKP139	-0.30649	0
NDRG1	-0.341087	0
RCAN1	0.60899	0
AC016831.7	-0.563218	0
MYO1F	-0.60544	0
OR3D1P	-0.22989	0
BX323043.1	0.24117	0
NDUFAF2	0.529598	0
SDHD	0.301179	0
NIT2	0.267815	0
AL645608.4	-0.556214	0
HERPUD2	-0.236252	0
NDST3	0.599549	0
VCL	-0.543738	0
TUBB2A	-0.614089	0
RHOQP3	0.37045	0
AL132796.1	-0.21562	0
ITGAX	-0.625549	0
AC084032.1	-0.788785	0
LINC02002	-0.0530969	0
ALDH3B1	-0.320064	0
AC092299.1	-0.341608	0
NDUFS6	0.285422	0
AGGF1P10	0.22254	0
ANKRD62P1	0.557316	0
AC007920.1	-0.0354911	0
AC079953.1	-0.0450386	0
AL591926.2	0.613459	0
PHKG1P2	-0.46429	0
AL391219.1	-0.419392	0
AC079612.1	0.621342	0
JAG1	-0.504218	0
RFX6	-0.031853	0
AC136475.9	0.724145	0
AC009303.1	-0.571727	0
GALNT11	-0.569609	0
AC022726.1	-0.792123	0
Z99755.2	-0.0918612	0
AKAP8	-0.245995	0
NBEAP3	0.501368	0
ZBED6CL	0.343091	0
FAM117A	-0.295992	0
POLR2D	0.248688	0
AC245052.3	-0.59654	0
ATG2A	-0.264113	0
PLCB2	-0.35124	0
HCAR3	-0.518694	0
CEP170B	-0.272438	0
FAAH	-0.627616	0
EBI3	-0.284926	0
FAM49A	-0.631274	0
PLBD2	-0.378797	0
CD84	-0.486186	0
TRBV8-2	0.867905	0
AC133565.1	-0.0537962	0
AC026469.1	-0.0598315	0
GPR35	-0.327565	0
SNORA22C	0.423272	0
CU634019.6	0.45186	0
AC044787.1	-0.220959	0
TRAV8-4	-0.861661	0
SURF6P1	-0.0351671	0
TPTEP2-CSNK1E	-0.491318	0
WWC1	-0.383378	0
AC110603.1	-0.614724	0
MPL	-0.28217	0
NFATC2	-0.410168	0
TCEAL8	0.318339	0
NDFIP2	0.899921	0
AC092803.2	-0.407885	0
AL133217.1	-0.139283	0
HIPK4	-0.20518	0
OR7E10P	-0.199701	0
AC007384.1	-0.438403	0
RNF5	0.370691	0
AC008496.2	-0.128932	0
LGALS1	-0.573282	0
LANCL3	-0.297738	0
KLF16	-0.283764	0
AP000343.1	-0.567565	0
ELFN2	0.552727	0
AC108740.1	0.33581	0
AC102953.2	-0.326875	0
UNC119B	0.261428	0
VBP1	0.285409	0
BNIP3P17	0.533233	0
ARHGEF5	-0.407396	0
PLOD1	-0.394836	0
LRG1	-0.384647	0
EHBP1L1	-0.234773	0
CMC4	0.342583	0
NACAD	-0.43361	0
CPA4	0.84301	0
AC121247.1	-0.408881	0
AL606491.1	-0.34315	0
LINC00885	0.530875	0
UNC5C	0.477074	0
CRTAM	-0.394469	0
AC115622.1	-0.237378	0
GNPTG	-0.168394	0
PPP4R1L	-0.709902	0
GAPDHP66	-0.0251399	0
SHLD2	0.228605	0
LINC00028	-0.0446175	0
SRD5A3P1	-0.115401	0
KCNJ18	-0.0536803	0
NFKB2	-0.499667	0
EHHADH	-0.509398	0
OR14K1	-0.114919	0
[truncated: 55,354 more rows]

## Sheet: Figure 3e
geneSymbol	logFC	is_NOTCH1_target
HES4	-25.2377	0
RCBTB2	-15.7481	0
RHOU	-12.01	0
EDEM1	11.8937	0
CCR9	-11.1865	0
MANF	-10.6652	0
RASGRP1	10.3387	0
UHRF1	10.3193	1
RNA45S5	-10.1135	0
LZTFL1	-10.0115	0
PDIA4	-10.0106	0
CDKN2C	9.99707	0
UBR7	9.9681	0
ZAP70	-9.96051	0
RHOA	9.82705	0
ASF1B	9.73787	0
CBX1	9.65867	0
RPF2	-9.6377	0
GSE1	9.58257	0
RRM2	9.45098	0
HSPA5	-9.017	0
TFDP2	8.95764	0
DTX1	-8.89295	0
CKLF	-8.56253	0
CTSG	-8.47279	0
RCSD1	8.07783	0
CDKN1B	7.94189	0
MYL4	7.88152	0
RAG1	7.82991	0
TYMS	7.81065	0
TUBB4B	7.79431	0
NOTCH3	-7.6899	1
NRN1	7.67476	0
PFKFB3	7.6571	0
CD82	-7.6468	0
EBPL	-7.54823	0
NME1	-7.51008	0
MCM3	7.5042	0
GOLGA7	7.46172	0
CKAP2L	7.45749	0
CTCF	7.44564	0
SNHG8 /// SNORA24	-7.28217	0
LINC01215	-7.25892	0
P2RX5	-7.23511	0
BLM	7.22066	0
DAAM2	7.09376	0
SUSD4	-7.03812	0
LOC100129447	-6.99773	0
ACTR3	6.97887	0
FAT1	6.90564	0
SAE1	6.87651	0
PCNA	6.83886	0
LOC100996412	-6.79181	0
THEMIS	6.79118	0
ARSG	-6.78173	0
MYBL2	6.7418	0
TRMT5	6.7153	0
IDI1	6.69192	0
MYL6	6.68283	0
GALNT6	-6.67144	0
HERC5	6.58664	0
IDH2	6.56222	0
DDIT4	6.50486	0
HNRNPF	6.50008	0
TMSB15A /// TMSB15B	6.49985	0
MIR6751 /// SYVN1	-6.49072	0
E2F8	6.46263	0
SIL1	-6.45274	0
AZIN1	6.42622	0
RRM1	6.36129	0
CR2	-6.3224	0
PTCRA	-6.3107	0
ICAM2	-6.30827	0
PBK	6.25456	0
STAU1	6.23005	0
H1F0	6.22581	0
MZB1	-6.21701	0
CANX	-6.21538	0
KIF15	6.20918	0
JARID2	6.18273	0
TMED10	-6.15461	0
MYC	-6.15302	0
PPIB	-6.15255	0
CPSF3	6.12535	0
WDR82	6.10882	0
BLOC1S5-TXNDC5 /// TXNDC5	-6.09663	0
LOC100506844	6.08467	0
RAB6A /// RAB6C /// WTH3DI	6.07854	0
ARPC5	6.05819	0
SUMO1	6.05041	0
HMGCS1	6.04888	0
WASF2	6.00713	0
CD320	-5.98835	0
ATP5G3	5.9804	0
BRIP1	5.96146	0
C12orf75	5.95384	0
PRDX4	-5.93209	0
ELOVL4	5.87211	0
ZWINT	5.87034	0
TUBA1A	5.86801	0
ASRGL1	5.85457	0
ABCA1	-5.84678	0
UPF2	5.82477	0
ZMYM4	5.8003	0
HIF1A	5.79347	0
CD55	-5.76968	0
GINS1	5.74956	0
IRF2BPL	5.70693	0
SNHG16 /// SNORD1A /// SNORD1C	-5.70584	0
RAC2	5.69128	0
NEIL3	5.68102	0
HIGD1A	5.67831	0
LOC101060391	-5.63896	0
KIAA0922	-5.63695	0
RAD51AP1	5.62144	0
RMI1	5.59846	0
GTF2I /// GTF2IP1 /// LOC100093631	5.58798	0
SKA2	5.58395	0
TOX	5.5726	0
BCL11A	5.55457	1
SMC2	5.55279	0
GAB2	5.55219	0
SERINC5	-5.54128	0
FKBP11	-5.53328	0
FBXO34	5.51667	0
IMP4	-5.50731	0
LOC101928196	-5.49617	0
LINC01296 /// LOC100653149 /// LOC102725127	-5.49418	0
CHST2	-5.45088	0
FLNB	5.4219	0
NCAPD3	5.40695	0
TARBP1	-5.39283	0
CDCA7L	5.377	0
CCNA2	5.35348	0
ID1	-5.34136	0
SDF2L1	-5.32607	0
C19orf10	-5.32159	0
CXCR4	5.30458	0
FAM46C	-5.2999	0
HEBP1	5.29744	0
SPC25	5.27936	0
CASC3 /// MIR6866	5.2763	0
CDCA5	5.26408	0
STAT5A	-5.26078	0
HES1	-5.25568	0
KAT7	5.24997	0
BACE2	5.24965	0
BUB3	5.22669	0
SASH3	5.22125	0
LRRC58	5.21912	0
C2orf69	5.1805	0
LASP1	5.1801	0
INSIG1	5.17719	0
SEC24A	5.1724	0
SLBP	5.1651	0
LOC101929025	5.16152	0
ACYP1	5.16116	0
C1QBP	-5.15772	0
BCL11B	5.14968	0
SPNS3	-5.1417	0
YPEL5	5.1304	0
VIMP	-5.11513	0
DPYSL2	5.09556	0
YTHDF1	5.0691	0
GTF3A	-5.06835	0
NEK7	5.06333	0
LCP1	5.06228	0
TUFM	-5.0476	0
GLO1	5.04452	0
CHI3L2	-5.01162	0
UBE2T	5	0
TAB2	4.99852	0
HADH	4.97917	0
MIR7110 /// PDIA5	-4.97811	0
ENO2	4.97716	0
EIF4A1 /// SNORA48 /// SNORA67 /// SNORD10	-4.97154	0
SDCBP	4.96831	0
IMPA1	4.96171	0
LUZP6 /// MTPN	4.95434	0
RFC4	4.94093	0
ZNF217	4.9388	0
SNORA76C /// SNORD104	-4.93706	0
TNPO1	4.92504	0
CDCA8	4.92117	0
HHIP	4.91837	0
SH3TC1	-4.9173	0
GSDMD	-4.91708	0
UQCRC2	4.90233	0
HDGF	4.89364	0
LPAR6	-4.88855	0
RHOH	4.87111	0
CLUH	-4.86837	0
SRPRB	-4.86535	0
RDM1	4.85799	0
VRK1	4.8508	0
PRC1	4.84763	0
CENPW	4.84371	0
NCAPG	4.8394	0
NUDT21	4.82766	0
PCDHGA10 /// PCDHGA11 /// PCDHGA12 /// PCDHGA3 /// PCDHGA5 /// PCDHGA6 /// PCDHGC3	-4.81701	0
CCDC70	-4.81329	0
PARP2	4.79043	0
DEK	4.78906	0
FGD5-AS1	4.78657	0
POMT1	-4.77354	0
GLYR1 /// SEPT6	4.77206	0
FAM115A /// LOC100294033	4.77132	0
PHF13	4.76615	0
MGME1	4.75722	0
TRBV7-3 /// TRBV7-3	-4.75191	0
SATB1	4.73977	0
UQCC2	-4.73496	0
EPS15	4.71854	0
KIAA0226L	4.71543	0
MAPRE1	4.7074	0
BCHE	-4.70325	0
ARHGAP15 /// LOC101928361	4.70251	0
MRPL23	-4.69144	0
BTG3	4.68515	0
EZH2	4.68502	0
PTGES3	4.68378	0
CDK1	4.68149	0
NCKAP1L	4.68128	0
PLAC8	-4.67918	0
FERMT3	4.6756	0
EEF1E1	-4.6741	0
UBASH3A	4.6736	0
SHOC2	4.67195	0
FDFT1	4.66533	0
TRAV34 /// TRAV34 /// V alpha immunoglobulin	-4.65908	0
GALNT2	-4.65472	1
RNASEH2A	4.65247	0
GRIPAP1	4.64689	0
PELI2	4.64059	0
CMTR2	4.63488	0
TOB1	4.61902	0
TMEM255B	-4.59874	0
TRIM24	4.58621	0
MORC3	4.58511	0
FMR1	4.572	0
SMG8	4.57146	0
LOC100996643 /// LOC101928195 /// MTHFD1L	-4.5634	0
RNF146	4.56206	0
CHMP5	4.55624	0
ZNF112	4.54832	0
DCK	4.54128	0
ITK	4.53902	0
DPY30	4.53579	0
LOC102723380	-4.52892	0
SUB1	4.5287	0
TUBG1	4.51962	0
NEDD1	4.51926	0
WAPAL	4.51819	0
LOC101928927 /// SNHG15 /// SNORA9	-4.50926	0
PJA2	4.50335	0
GLDC	-4.49956	0
RMI2	4.4915	0
KLHL23 /// PHOSPHO2-KLHL23	4.49004	0
SEPHS1	4.47627	0
RBBP8	4.47447	0
MEFV	4.47006	0
HJURP	4.46501	0
CREG1	-4.45928	0
SSR4	-4.45683	0
CTR9	4.44795	0
FKBP2	-4.44035	0
MMS19	-4.435	0
VDAC3	4.42882	0
ARF1 /// MIR3620	4.42277	0
SH3BP5	-4.42194	0
GLG1	-4.41296	0
FOXN2	4.41093	0
BARD1	4.4069	0
FKBP5	4.40481	0
KIF22	4.40342	0
HYOU1	-4.39801	0
PROC	4.39128	0
DNAJB11	-4.39076	0
FAM111A	4.38639	0
SIRT1	4.38235	0
MIR3656 /// TRAPPC4	4.37836	0
S1PR3	4.37462	0
TMEM41A	-4.3692	0
ADD3	4.36333	0
GLI4 /// ZFP41	4.34956	0
EVL	-4.34439	0
RAD21	4.33407	0
SLC1A4	-4.3321	0
C6orf15	4.3289	0
MRPL39	4.32723	0
KIAA1551	4.3233	0
ACTN1	-4.32295	0
MARCKS	4.31729	0
TAF1D	-4.31121	0
ZNF367	4.30886	0
CENPV	4.30593	0
PPP1R1C	4.3051	0
FAM96B	4.30438	0
MLEC	-4.29508	0
BNIP3	4.28715	0
LOC101927719	-4.28556	0
NPTX2	-4.27635	0
SLPI	-4.27535	0
LOC101929040	-4.27206	0
ONECUT2	4.27094	0
MN1	4.26969	0
LOC101928189 /// RSRP1	-4.26944	0
MELK	4.26581	0
DDOST	-4.26105	0
COTL1	4.2601	0
CTDSPL2	4.25976	0
CDKN1A	4.25783	0
SDE2	4.25775	0
CDKN2D	4.24903	0
KIF11	4.24811	0
NWD2	-4.24688	0
ERICH3-AS1	-4.24359	0
ARMC2-AS1 /// ATP5J2	4.24121	0
C1orf106	4.23937	0
KLHL28	4.22856	0
RPN1	-4.22467	0
ATP13A3	4.22266	0
ARHGEF1 /// LOC100505585	-4.22167	0
TUBB3	4.22104	0
LOC101928464	-4.21925	0
STK39	4.21632	0
LOC102723600 /// MIR1302-10 /// MIR1302-11 /// MIR1302-2 /// MIR1302-9	-4.2127	0
RP11-343H5.6	-4.20995	0
EIF2S3	4.20646	0
LRBA	4.20101	0
MDH1	4.19548	0
NOC3L	-4.1924	0
SPAG17	-4.19215	0
STIL	4.18896	0
MCM7	4.18754	0
FARSA	-4.18753	0
DNMT1	4.18604	0
ISG15	-4.18426	0
ALG3	-4.1816	0
LOC101928259	4.1807	0
ARHGDIB	4.17749	0
GDI2	4.17448	0
FOXJ3	4.1664	0
DIABLO	4.15396	0
CNOT6	4.15035	0
SPANXA1 /// SPANXA2 /// SPANXC	-4.15028	0
ADAM33	-4.1486	0
KLF6	4.14328	0
TRAT1	-4.13894	0
UCP2	4.13786	0
MCM10	4.13644	0
TUBB2A /// TUBB2B	4.13452	0
FBXO5	4.13357	0
TEX30	4.13062	0
PAF1	4.13048	0
HSP90B1 /// MIR3652	-4.1185	0
LINC00152 /// LOC101930489 /// MIR4435-1HG	-4.1097	0
GOLPH3	4.10819	0
TLR5	-4.10773	0
CTSC	-4.10077	0
OSTC	-4.09814	0
POLR2G	4.08802	0
RGPD3 /// RGPD4 /// RGPD5 /// RGPD6 /// RGPD8	-4.08301	0
MRPL40	-4.0764	0
NCAPD2	4.07228	0
ITM2B	-4.06906	0
MMD	4.06906	0
RPL15	4.05673	0
LINC01136	4.05472	0
PPFIA4	-4.0494	0
TPX2	4.04824	0
CDK7	4.04736	0
LIN7C	4.039	0
SURF1	-4.03821	0
BMI1 /// COMMD3-BMI1	4.03703	0
LOC101927417	4.0337	0
UBE2E3	4.03029	0
MRPL18	4.02598	0
NUSAP1	4.0257	0
LOC101060373 /// NOMO1 /// NOMO2 /// NOMO3	-4.02559	0
TIMD4	-4.01115	0
LOC101927723	4.00596	0
MFHAS1	4.00359	0
PANK3	4.00053	0
CCDC78	-3.9957	0
PKD1P1	-3.97984	0
TNFRSF8	-3.97969	0
PGM1	3.97899	0
LENG9	-3.97484	0
CAPRIN1	3.97343	0
ATP5B	3.97077	0
TMEM5	-3.96968	0
CEP85	3.96874	0
TOPBP1	3.96741	0
CTC-425F1.4	-3.95827	0
CHMP4B	3.95742	0
ANKRD46	3.95726	0
LRPPRC	-3.95533	0
NHP2	-3.95507	0
CTSH	-3.95431	0
NYAP2	3.95374	0
FAM221A	3.9534	0
ADNP	3.94675	0
MRRF	-3.94594	0
MAGED1	3.94566	0
SOCS7	3.94432	0
LINC01300	-3.94426	0
SLC5A6	-3.94326	0
RP11-210M15.2	-3.94211	0
ZBTB2	3.9404	0
CCP110	3.93702	0
AC108056.1	-3.93636	0
KIF4A	3.93311	0
CBFB	3.93002	0
SHQ1	-3.9291	0
SLC22A3	-3.92741	0
RPN2	-3.9223	0
PPEF2	3.9204	0
RUVBL1	-3.91586	0
NAT9	-3.91443	0
C5orf56	-3.91264	0
RAD9A	-3.91152	0
PPP1CA	3.91079	0
HLTF	3.90785	0
FAM166B	-3.90774	0
TTTY11	-3.90376	0
ITLN1	-3.90174	0
ORAI2	-3.89944	0
SPDL1	3.89812	0
ASAH1	-3.89685	0
CIB1	-3.89561	0
LOC440570	-3.88884	0
HSP90B1	-3.88769	0
SH2D1A	3.88654	0
GPR56	3.88607	0
LINC00909	3.88208	0
GABPB2	3.87736	0
SYTL1	-3.8689	0
GLUL	3.86442	0
AQPEP	-3.86239	0
SEC61A1	-3.85929	0
ORC3	3.85418	0
CRH	-3.85303	0
MESDC2	-3.84742	0
SETD1B	3.846	0
BC017398 /// CTD-2314B22.3 /// DQ786293 /// DUXAP10 /// LL22NC03-N64E9.1	-3.8429	0
ARL13B	3.8405	0
AURKA	3.84018	0
GPI	3.83707	0
CYP1B1-AS1	-3.83656	0
LCE2B	3.8356	0
LINC00396 /// RP11-472K17.1	3.83441	0
AK055055 /// RP11-752D24.2	-3.83248	0
C9orf172	-3.83017	0
FAM134B	3.8284	0
SWAP70	3.82798	0
FEN1	3.8278	0
SLC30A1	-3.82694	0
OIP5-AS1	3.823	0
IFI30 /// PIK3R2	-3.82157	0
RP11-413B19.2	3.81393	0
WFDC3	3.81022	0
SNORA29 /// TCP1	3.80679	0
GCH1	3.80628	0
CEP57	3.80401	0
IRF2BP2	3.79804	0
MGC57346	-3.79708	0
PEX11B	3.7948	0
NFYB	3.79052	0
LOC102724985 /// PDXDC1	3.78845	0
GNA15	3.78806	0
ASF1A	3.78594	0
TMEM186	-3.78182	0
LOC100132005	-3.78105	0
XBP1	-3.77869	0
TMEM161A	-3.77376	0
NUP37	3.77141	0
ND6	-3.76859	0
GPR112	3.76602	0
AC003986.5 /// BC043576	-3.76464	0
AC068831.3	-3.76445	0
RD3	-3.7644	0
YY1AP1	3.76403	0
AKR1B1	3.75292	0
HMGN4	3.74688	0
ZNF275	3.7436	0
UGP2	3.74165	0
FCN1	-3.73749	0
LOC729887	-3.7356	0
HLA-F	-3.73476	0
UBE2K	3.73413	0
SPIN1	3.73212	0
SEH1L	3.72477	0
PRNT	3.72143	0
VTA1	3.7173	0
MAD2L2	3.71658	0
CCNA1	3.71605	0
LOC102724441 /// LOC102724951 /// LOC389831	3.71486	0
NT5C2	3.71281	0
SPECC1L	3.70819	0
FAM195A	-3.7032	0
GTF2B	3.70291	0
TMEM234	-3.70083	0
LY6G6E	-3.69673	0
LOC101928747 /// RBMX /// SNORD61	3.69503	0
AP006216.12 /// APOA1-AS	-3.68904	0
TNFRSF14	-3.68751	0
RP11-319E16.2	3.68621	0
CRELD2	-3.68479	0
PIN1	3.68331	0
SRPR	-3.68219	0
PUS7	-3.67901	0
RP3-406A7.7	-3.67892	0
IST1	3.67631	0
RNF114	3.67239	0
RP11-403P17.4	-3.67212	0
NCOA1	3.6663	0
GLRX	3.66346	0
SLC45A2	-3.65973	0
FNIP2	3.65907	0
MAML1	3.65829	0
RBMS1	3.65758	0
CMC2	3.65723	0
IRF7	-3.64943	0
GOLGB1	-3.64867	0
C20orf96	3.6454	0
CCDC92	3.64241	0
FBXL12	3.64175	0
WT1	3.64016	0
TSPAN31	-3.6396	0
GMDS	3.63933	0
MTHFD1	3.63184	0
PSMB3	3.63065	0
YBX3	-3.62909	0
LOC101927244	-3.62782	0
HMGN1 /// LOC101927733	3.62228	0
PRKG1-AS1	-3.61802	0
CTB-92J24.2	3.61754	0
LMNB1	3.61742	0
CLEC4G	-3.61175	0
GNL3 /// SNORD19B	-3.60872	0
LOC100505853	-3.60871	0
GGTLC1	-3.60673	0
GNG11	3.6044	0
ZNF207	-3.60406	0
C4orf27	3.60307	0
PPM1D	3.59967	0
KIF5B	3.59654	0
CDT1	3.59626	0
PSMD10	3.59104	0
PSMB9	3.58946	0
CHI3L1	-3.58818	0
DHRS4 /// DHRS4L2	3.58583	0
C1orf52	-3.58241	0
MECR	-3.58165	0
GRN	-3.58125	0
RBM23	3.57942	0
COASY	-3.57839	0
RP11-613M5.1	3.57824	0
DYNC1LI1	3.57673	0
LAX1	-3.57398	0
RRN3	3.57213	0
STAM	3.57121	0
POLE2	3.56932	0
ANXA2P3	3.56859	0
KRTAP2-1	-3.56755	0
GPSM2	3.56735	0
STAT2	3.56671	0
PDIA6	-3.5662	0
KIF14	3.565	0
MFAP4	3.56474	0
TGOLN2	-3.56332	0
CENPM	3.56169	0
CFL1	3.56056	0
RSPH4A	-3.55928	0
MIER1	3.55626	0
MAFK	3.55603	0
ISOC1	3.55478	0
LRRC42	3.55457	0
HHIP-AS1	3.55395	0
SLC12A9	3.55171	0
ZNF43 /// ZNF729	3.54832	0
PAFAH1B1	3.54773	0
MOB1B	3.54576	0
VEZF1	3.54112	0
HELZ	3.54047	0
HMCES	3.53996	0
LOC643549	-3.53975	0
C17orf105	-3.53653	0
RP11-138A9.1	-3.53592	0
LOC101927273	-3.53442	0
KIFC1	3.53147	0
GNB2	3.52933	0
MSTO1 /// MSTO2P	-3.52921	0
BCAP31	-3.52862	0
SIAH2	3.52732	0
DBI	3.5271	0
AMPH	3.52436	0
EFEMP1	-3.5183	0
SH2D4B	-3.51787	0
MBNL1	3.51771	0
NRAS	3.51765	0
RGS2	3.51682	0
SIVA1	3.51587	0
EMC6	3.51364	0
KCTD9	3.51288	0
GLTSCR2 /// SNORD23	-3.50814	0
PRKAR1A	3.50706	0
MOB4	3.50323	0
XRCC5	3.5029	0
FHOD1	-3.49903	0
UPF1	3.49556	0
YWHAQ	3.4946	0
MAN1A1	-3.49162	0
KIF2A	3.49156	0
DNASE2	-3.49132	0
TMEM50A	-3.49046	0
N4BP2L2 /// U50535	3.48962	0
WEE1	3.48674	0
PFN1	3.48558	0
LRRC47	3.48518	0
PSPN	-3.48133	0
KATNAL1	3.48101	0
HNRNPH2 /// RPL36A-HNRNPH2	3.47998	0
ARL6IP1	3.47925	0
MPP1	3.47853	0
MIDN	-3.47828	0
MSANTD3	3.47607	0
LOC283516	-3.47458	0
LRRC2-AS1	3.47415	0
SMARCAL1	-3.47214	0
GAB4	-3.47171	0
FGFR1OP	3.47056	0
ZBTB44	3.46777	0
H2AFV	3.46773	0
NSUN5P1	-3.46409	0
GPR26	-3.464	0
KIAA0101	3.46195	0
IQGAP1	3.4616	0
PIGP	-3.46159	0
EXOSC5	-3.45958	0
EZR	3.45801	0
TMEM147	-3.45613	0
CTA-331P3.1	3.45567	0
TUBB2B	-3.4546	0
HEMK1	-3.45266	0
LINC00690	-3.45211	0
CAP1	3.45187	0
C16orf80	3.44906	0
FAM104A	3.44828	0
GXYLT2	-3.4476	0
MPZL3	-3.44679	0
PPM1B	3.44464	0
PRPF38A	3.44416	0
RP5-935K16.1	3.44295	0
LOC101928834	3.44222	0
AEBP2	3.4418	0
SNORD50A /// SNORD50B	-3.43998	0
ANXA2	3.43842	0
LOC101928789 /// SP140	-3.4381	0
PSMG2	3.4374	0
USP19	-3.43122	0
CXXC5	3.4304	0
SRPK2	3.42704	0
STRA13	3.4269	0
PTPRK	3.4257	0
MRPL22	3.42551	0
SLC25A39	-3.42496	0
DDHD2	3.42434	0
SHROOM1	-3.42243	0
PIEZO1	-3.41856	1
MMADHC	3.41748	0
DHPS	3.41486	0
LANCL1	3.4139	0
IFRD2	-3.41389	0
LOC101928087	-3.41253	0
PAGR1	3.41236	0
LOC284889	-3.40999	0
HAUS4 /// MIR4707	3.40962	0
FANCI	3.40776	0
ZNF587	-3.40463	0
GFPT1	3.4039	0
SNRPN /// SNURF	3.40227	0
FHL2	3.40072	0
MYO7B	-3.4	0
OXSR1	3.39808	0
ZPBP2	-3.39601	0
LINC00467	-3.39353	0
NDUFS6	3.39273	0
LOC100131262	-3.39226	0
ANXA3	-3.38879	0
MIR1304 /// SNORA1 /// SNORA18 /// SNORA32 /// SNORA40 /// SNORA8 /// SNORD5 /// TAF1D	-3.38762	0
NDC80	3.38652	0
AQP10	-3.38134	0
ANKRD19P	3.37586	0
2023-09-06	3.37334	0
MT1HL1	3.37275	0
PAIP2	3.37275	0
NEXN-AS1	3.37171	0
YWHAE	3.37095	0
LINC00612	-3.37062	0
SNRNP25	3.37001	0
LOC102724250 /// NBPF1 /// NBPF10 /// NBPF11 /// NBPF14 /// NBPF15 /// NBPF19 /// NBPF26	-3.36897	0
PSMC1	3.3649	0
ABL1	3.3648	0
TMEM123	3.36362	0
LOC101928739	-3.36258	0
RGCC	3.36227	0
RP3-507I15.2	3.36152	0
LMAN2	-3.36136	0
WDFY4	-3.36118	0
LOC100130476	3.36116	0
ZNF852	3.36105	0
RHOT1	3.36067	0
IL17C	-3.36007	0
UBQLN2	3.35951	0
KATNA1	3.35901	0
LOC441461	-3.35765	0
DBN1	-3.35602	0
EBAG9	-3.35409	0
NKAIN4	3.35326	0
ABCE1	-3.35214	0
NEUROG3	3.34678	0
SLC38A10	-3.3445	0
C18orf42	-3.34157	0
CDK5RAP2	3.34119	0
MRPL36	-3.33796	0
MIS18A	3.33747	0
LOC101928830 /// LTA4H	-3.33686	0
WDR63	-3.33555	0
FIGNL1	3.33254	0
FBXL21	3.33002	0
IL17RA	-3.32946	0
PDHB	3.32685	0
H2AFY	-3.32674	0
SMARCA5	3.32328	0
TMEM169	3.32155	0
ATP5F1	3.31942	0
GET4	3.3193	0
ACP1	3.31862	0
SCP2	3.31665	0
MLST8	-3.31474	0
SIRT2	-3.31193	0
RNF212B	3.31177	0
AIG1	-3.3104	0
LGALS3BP	-3.30967	0
FKBP14	-3.30684	0
RP4-612B15.3	-3.30581	0
NDUFB3	3.30533	0
BCOR	3.30501	0
COMT	-3.30309	0
PCOLCE2	-3.30214	0
ADCY9	3.3002	0
POT1	3.29965	0
RAD51	3.29764	0
PPP2R5C	3.29763	0
LOC729296 /// MIR646HG	-3.29741	0
FBXO8	3.29677	0
MTFR2	3.29423	0
RAB1A	3.29383	0
POC5	3.29246	0
PCGF6	3.28977	0
SRM	-3.2897	0
MIR1292 /// NOP56 /// SNORD110 /// SNORD57 /// SNORD86	-3.28631	0
CEP152	-3.28619	0
ZDHHC7	3.28391	0
SMARCAD1	3.28216	0
LOC57399	-3.2792	0
DANCR	-3.2783	0
CHAF1A	3.27753	0
DCAF4	-3.27631	0
GFM2	3.27621	0
KIZ	3.27378	0
BLOC1S4	-3.27302	0
TMEM173	-3.27035	0
ZNF780A /// ZNF780B	3.26864	0
ABCC6P1	3.26849	0
RPL27AP /// RPL27AP	-3.26498	0
RRAGA	3.26494	0
C9orf78	3.26436	0
CORO1C	3.26367	0
LOC100506113	3.26237	0
SIX4	-3.26137	0
LOC101930306 /// RRN3 /// RRN3P1 /// RRN3P2	-3.26033	0
DNAJB14	-3.2578	0
SMC4	3.25506	0
RAB11FIP5	3.25487	0
RIOK1	-3.2546	0
IDH3A	3.25187	0
AX746968	3.24656	0
LA16c-358B7.3	3.24493	0
ARID1A	3.24428	0
CD1C	-3.24373	0
ZNF644	3.24269	0
LOC100506870 /// LOC283140	-3.24168	0
RP5-1085F17.3	3.24064	0
PEX5	3.24041	0
CTC-459F4.3	-3.24032	0
TM9SF4	-3.24018	0
MAT2B	3.23926	0
NUP153 /// RP11-500C11.3	-3.23904	0
CHL1-AS1	3.23834	0
HAB1	-3.23696	0
ZNF746	3.23352	0
AK291611 /// TRGV7 /// TRGV7	-3.23079	0
RAD51C	3.22772	0
MATR3	-3.22614	0
UPF3B	3.2252	0
LOC145837	-3.22456	0
SCIN	3.22435	0
COPS8	3.22036	0
IDO2	-3.22025	0
CNPY2	-3.22018	0
LAMP3	3.22014	0
ATP6V1G3	-3.21962	0
ZC3H12D	-3.21911	0
LOC100506076 /// LOC100506123	-3.21747	0
PUM2	3.21725	0
MT1X	3.21372	0
WDR45B	3.21299	0
PRSS21	-3.2124	0
RBM15	3.21233	0
BPIFB2	-3.21229	0
MRPL49	3.21151	0
KANSL2	3.2105	0
RP11-400N9.1	-3.2087	0
KLHL11	-3.20768	0
ITGB3BP	3.2071	0
NAA60	3.20498	0
U47924.27	-3.20341	0
LOC101060405 /// RRN3P3	-3.201	0
LEPRE1	-3.19848	1
RP11-271C24.3	-3.19832	0
UQCRFS1	3.19717	0
INPP5B	-3.1963	0
AL109706	-3.19424	0
TGFB1I1	3.19312	0
FLJ35934	-3.19138	0
NDUFB4	3.18892	0
REEP5	-3.18852	0
LOC100506895	3.18852	0
MYL12A /// MYL12B	3.18755	0
PABPC1L	-3.18717	0
MAPK13	-3.1861	0
RPA2	3.18587	0
CHAMP1	3.18484	0
AK090844	-3.18248	0
BZW2	-3.18113	0
TSEN2	-3.18034	0
EXOC1	-3.18	0
DTL	3.17562	0
CRLF3	3.17406	0
HMHA1	3.17343	0
RAC1	3.17001	0
BUD13	3.16797	0
ALDH7A1	3.16754	0
DCTN3	3.16733	0
LOC100132077	3.16365	0
LOC101929413	-3.1623	0
RNF5 /// RNF5P1	3.16056	0
TDG	3.16037	0
NRM	3.15925	0
CNP	3.15924	0
XRCC6	3.15782	0
CAPNS1	3.15729	0
TMCO4	-3.15623	0
MND1	3.15555	0
POLR2B	3.15503	0
ATP1A1	-3.15482	0
SCARNA17	-3.15414	0
KCNA1	-3.15354	0
STXBP1	3.15309	0
SNAI1P1 /// SNAI1P1	-3.15012	0
LOC101927657	-3.14993	0
HNRNPC	3.14979	0
PGLS	-3.14966	0
UPRT	3.14768	0
GART	-3.14574	0
RP11-669I1.1	3.1457	0
PSIP1	3.14542	0
C11orf16	-3.14535	0
PKMYT1	3.14403	0
NAPA	3.1422	0
PF4V1	3.14001	0
BC042855 /// RPS11P6 /// RPS11P6	3.13903	0
SPIN4	3.13742	0
CDRT1 /// FBXW10 /// LOC100996906	-3.13337	0
NAF1	-3.13325	0
CALM1 /// CALM2 /// CALM3	3.13068	0
ALDOC	3.12944	0
LOC100131508	-3.12791	0
PTPN6	-3.12711	0
FGF5	3.12702	0
ADRM1	3.12548	0
CAPZA1	3.1233	0
KDM4D	-3.12072	0
PBOV1	-3.12056	0
GPD1L	3.11953	0
LRP8	-3.11943	0
MSTO1	-3.11858	0
ULK3	-3.11826	1
SCAF4	3.11768	0
HNRNPA0	3.11657	0
NTN1	-3.11618	0
LOC440982 /// ZIC1	3.11545	0
ALLC	-3.11543	0
CHMP2B	3.11527	0
TCEAL3	3.11471	0
OST4	3.11471	0
AMOTL2	-3.11415	0
FAM72A /// FAM72B /// FAM72C /// FAM72D	3.11404	0
LOC283070	3.11236	0
ST6GALNAC3	-3.11058	0
LINC00342	-3.11048	0
GNAT3	-3.11047	0
LARS	-3.10954	0
ITGAL	-3.10834	0
CYSTM1	3.10785	0
PAK2	3.10595	0
RSU1	-3.1057	0
SLC38A1	-3.10195	0
SERTAD2	3.10123	0
LOC101928370	3.10039	0
FETUB	3.10033	0
MSH2	3.09728	0
FGF16	3.09599	0
CTNNAL1	3.09275	0
COMMD7	-3.09155	0
FARP2	3.08965	0
MFSD2A	-3.08655	0
MRTO4	-3.08637	0
AK125860 /// RP11-582J16.4	3.08483	0
AASDHPPT	-3.08444	0
TBP	3.08322	0
C19orf81	-3.08292	0
PIM2	3.0822	0
ANXA7	3.0792	0
LOC338694	3.07902	0
ACAT2	3.07852	0
MICU1	3.07847	0
SGCZ	3.07676	0
LOC101928589 /// TMEM164	3.07385	0
GID8	3.07369	0
GMCL1	3.07261	0
TBC1D29	-3.0718	0
TCFL5	3.07158	0
AKNA	3.0697	0
ZBTB38	3.0681	0
NOL9	-3.06775	0
LCN10	-3.06618	0
DDAH2	3.06617	0
KRT19P2	-3.06523	0
LINC01128	3.06473	0
GTPBP8	-3.06388	0
AARSD1 /// PTGES3L /// PTGES3L-AARSD1	-3.06126	0
FBXW12	-3.06096	0
SLC16A6	-3.05932	0
TSN	3.05782	0
HIRIP3	3.0565	0
RALY	3.05548	0
DEFB107A /// DEFB107B	3.05533	0
SHMT2	3.0542	0
CLSTN3	-3.05389	0
NUDT11	3.0533	0
LOC153577	3.05271	0
POM121 /// POM121C	3.05252	0
PPP1R7	3.05245	0
ADAD2	-3.05155	0
IL18R1	-3.05014	0
GABARAP	3.04796	0
TMEM181	-3.04759	0
RAD54L	3.04501	0
LOC100505920	3.04451	0
GRHPR	3.04422	0
NBPF10 /// NBPF11 /// NBPF12 /// NBPF14 /// NBPF15 /// NBPF20 /// NBPF8 /// NBPF9	3.041	0
SRP54	3.03875	0
ZNF692	-3.03589	0
CSDE1	3.03438	0
MAPK1	3.03425	0
FUT3	-3.03275	0
EPB41L4A-AS1	-3.03237	0
PARP1	3.03124	0
CTXN1	3.03013	0
FAM224A /// FAM224B	-3.02969	0
SNRPC	3.02908	0
PSMD6	3.02636	0
DGKI	3.02158	0
PET100	3.02124	0
EXOSC7	-3.02054	0
TRUB2	-3.01901	0
MAP3K1	3.01849	0
RAB2B	3.01806	0
SLC38A9	-3.01485	0
MED25 /// MIR6800	3.01367	0
AMMECR1L	3.0133	0
ECHDC1	3.01187	0
SH3GL1P2	-3.01086	0
SHFM1	3.01059	0
EMC3	-3.01011	0
POLG	3.00879	0
ARL4C	3.00875	0
EMX2	-3.00762	0
CHD1L	-3.00712	0
DLD	3.00321	0
GTF2A1L	-3.00313	0
HMGB1	3.00238	0
GNA13	3.00006	0
ITGAE	-2.99933	0
MAMLD1	2.99909	0
LOC100128343	-2.99824	0
PPP2CB	2.99817	0
CST9L	2.99799	0
RP11-1114A5.4	-2.99778	0
PRO1804	2.99766	0
CHEK1	2.99727	0
DEFB104A /// DEFB104B	-2.99683	0
TMEM189 /// TMEM189-UBE2V1 /// UBE2V1 /// UBE2V2	2.99553	0
MUC19	-2.99531	0
DECR1	2.99524	0
AKAP2 /// PALM2-AKAP2	2.99451	0
RSPO2	-2.99221	0
CCDC88B	-2.99185	0
AC005224.2	-2.99131	0
TMEM65	2.98976	0
RAB7B	-2.98728	0
AK022030 /// TROVE2	2.98723	0
LOC100288893	2.98696	0
ATHL1	-2.98692	0
YBEY	-2.98597	0
PTGES3L	2.98571	0
CDKN2AIP	2.98421	0
HMGN1	2.98419	0
C2orf49	2.98368	0
LOC101927877	-2.98231	0
ARHGEF18	2.98179	0
PAPD7	2.98116	0
PTEN /// PTENP1	2.98075	0
TBK1	2.97894	0
RUVBL2	-2.97795	0
DYNLT1	2.97765	0
PRDX3	2.97707	0
HMMR	2.97697	0
NDUFS3	2.97612	0
IP6K2	2.976	0
C14orf105	2.9752	0
BLOC1S6	-2.97456	0
KCNH2	2.97414	0
P2RX3	2.97407	0
RHCE /// RHD	2.9726	0
CMC4	2.9666	0
IGKV1OR2-108 /// IGKV1OR2-108	-2.96632	0
ZNF70	2.96532	0
RPP38	-2.9633	0
TNNI3	2.96316	0
BARX2	2.96239	0
SNN	2.96185	0
RPS10P2 /// RPS10P2	-2.96135	0
ANKRD36B	-2.96092	0
CDC25B	2.96049	0
STARD4	2.95802	0
ETFA	2.95592	0
CD27	-2.95547	0
DNPH1	-2.95501	0
CISD3	-2.95465	0
NEK8	-2.95372	0
AB074162 /// MIR181A2HG	-2.95174	0
PIM3	2.95088	0
SEMG2	-2.95067	0
MIR646HG	-2.94972	0
APRT	-2.949	0
LOC100507577 /// LONP2 /// SIAH1	-2.94363	0
HSPE1-MOB4 /// MOB4	2.94265	0
C14orf178	-2.93994	0
ZWILCH	2.93948	0
HOXA5	2.93929	0
VWCE	-2.93895	0
SSRP1	2.93865	0
SFXN4	-2.93771	0
ZFP36	2.93709	0
BC041025	-2.93585	0
ZNF184	2.93471	0
HNRNPDL	2.93437	0
HHLA2	2.93332	0
C1orf234	-2.93252	0
TRIP12	2.93242	0
ACTR10	2.93205	0
CPNE7	-2.92891	0
GIPC1	2.92838	0
SNX6	2.92816	0
C7orf60	2.92622	0
SSBP3-AS1	-2.92548	0
KIAA0319L	-2.92391	0
PCBP1	2.92383	0
C8B	2.92305	0
CKS1B	2.91999	0
NSMCE2	2.91904	0
AL832909 /// LINC00984 /// LINC00984 /// LINC00984	2.91897	0
HMGCR	2.91851	0
LHFPL3-AS2	2.91682	0
SEC11C	-2.91681	0
ADAMTS9	2.91461	0
CEP76	2.91396	0
KCNN4	2.91209	0
GABRR1	2.9116	0
TMED9	-2.90972	0
CNEP1R1	2.90932	0
MFSD10	-2.90863	0
INPP5D	-2.90736	0
OFD1	-2.90557	0
ZNF264	2.90541	0
HMBS	-2.9051	0
RP11-680G24.5	-2.90498	0
SNHG17	-2.90474	0
ABTB2	2.90393	0
FBXL8	-2.9029	0
CENPA /// SLC35F6	2.90242	0
LOC101930324 /// NSF	2.9005	0
DND1	-2.89888	0
HSF2	2.89886	0
KLF10	2.89809	0
SPATA17	2.89716	0
UBE2A	2.89456	0
OGT	-2.89385	0
TCR-alpha /// TRAV13-1 /// TRAV13-1	-2.89376	0
AC087501.1	-2.89367	0
ADAMTS19	-2.89276	0
IKBKAP	-2.89266	0
TMEM205	-2.89237	0
FXYD2 /// FXYD6-FXYD2	-2.88899	0
MTHFD2	2.88845	0
GABARAPL2	2.88823	0
C21orf119	-2.88797	0
CKAP2 /// DKFZp667J0810 /// IGLC1 /// IGLJ2 /// IGLJ2 /// IGLJ3 /// IGLJ3 /// IGLJ3 /// IGLV1-36 /// IGLV1-36 /// IGLV1-44 /// IGLV1-50 /// IGLV1-50 /// IGLV@	2.88709	0
UBL5	2.88657	0
ZBBX	2.88424	0
AHSA1	2.88272	0
FKBP9	2.88189	0
PNPT1	-2.88068	0
BC023201	2.88067	0
P4HA1	2.88053	0
AARS2	-2.87949	0
SCO2	-2.87785	0
UBR2	2.87435	0
C14orf182	2.87128	0
DLEU2	2.87021	0
NSUN2	2.86983	0
BC045559	-2.86975	0
APOLD1	2.8686	0
E4F1	-2.86848	0
CHRND	-2.86798	0
FAM193B	-2.86725	0
UMODL1	-2.86588	0
ITPK1	-2.86585	0
PRAF2	2.86444	0
LOC340085	-2.86424	0
CDK2AP2	-2.86408	0
CDH7	2.86376	0
WBSCR16	2.86356	0
GBAS	2.8635	0
PSMB4	2.86287	0
PPID	2.86187	0
FAM71A	-2.86112	0
COX3 /// LOC101929612	-2.85817	0
LOC100996286	2.85816	0
RFPL1	2.85785	0
MIB1	2.85688	0
CPNE3	2.85633	0
MCF2L-AS1	-2.85507	0
NTMT1	-2.85502	0
ATP13A1	-2.85495	0
LOC729870	-2.85489	0
XRN2	2.85249	0
CETN2	2.85185	0
TUBBP5	2.85077	0
MIR210HG	2.85059	0
CHPF2	-2.85023	0
LGMN	2.85002	0
TAX1BP1	2.84936	0
CST1	-2.84903	0
SOX9-AS1	2.8465	0
PUS1	-2.84591	0
AC005498.3	-2.84571	0
GRSF1	2.8451	0
CCDC109B	2.84205	0
ITGA7	-2.84185	0
DFFA	-2.84184	0
MLH1	2.84061	0
RP11-787B4.2	-2.83967	0
LSM1	2.83947	0
NHSL1	2.83937	0
RP11-664D1.1	-2.83799	0
BRD1	2.83646	0
ZNF318	2.83589	0
UBE2R2	2.83543	0
STK38	-2.83455	0
C2CD5	2.8344	0
CHCHD6	-2.83437	0
DCTN1-AS1	-2.83425	0
LINC00518	-2.83395	0
RP11-510C10.2	2.83336	0
FAM200B	2.83203	0
FAM47C	-2.83015	0
MRPS2	2.82931	0
ACOT9	-2.8288	0
BIRC2	2.8282	0
TUBB2A	2.82815	0
SPHKAP	-2.82775	0
RP11-646E18.4	-2.82769	0
ZNF791	-2.82574	0
PGS1	2.82514	0
PXT1	-2.82376	0
LOC100134040	-2.82279	0
MITD1	2.82226	0
S100PBP	2.82189	0
UBE2B	2.8217	0
OGDH	-2.82163	0
TMEM192 /// ZNF320	-2.82163	0
GYPC	-2.82066	0
TSG101	2.82056	0
AGAP4	-2.81955	0
LOC339803	-2.81783	0
SCAP	-2.8178	0
LOC219690	2.81771	0
VPS26B	2.81708	0
MSH5 /// MSH5-SAPCD1 /// SAPCD1	-2.81684	0
RCC2	2.81663	0
CKLF /// CKLF-CMTM1	-2.81625	0
ANKRD46 /// GAPDHP62	-2.81572	0
ARMC10	-2.8156	0
CISD1	-2.81412	0
LOC101060181 /// ZNF44	-2.81184	0
RANBP9	2.80964	0
C3P1	-2.80803	0
YWHAZ	2.80772	0
MED25	-2.80762	0
ZACN	2.80762	0
GCN1L1	-2.80544	1
LOC101927363	-2.80198	0
LOC100130872 /// SPON2	2.80052	0
CRYM	2.80034	0
IRAK1	-2.79971	0
LOC101929172	-2.79899	0
AMT	-2.79818	0
TRAPPC1	2.79717	0
LOC101928098	-2.79685	0
S100A12	-2.7963	0
CCAR1	-2.79603	0
CHCHD10	-2.79599	0
RP11-536G4.2	2.79573	0
TDP2	2.79531	0
KRT25	-2.79318	0
HMGN2	2.79209	0
LOC642620	-2.79112	0
SCRIB	-2.79085	1
SVIP	2.79052	0
MRPL51	2.79032	0
RP5-1031D4.2	2.7868	0
DSTNP2	2.78663	0
CLIP2	2.78457	0
LRRC74	-2.78367	0
C9orf3	-2.78365	0
ZNRF1	2.78191	1
CENPA	2.78184	0
LOC157273	-2.78152	0
PSMB6	2.77975	0
BEX4	2.77943	0
MSN	2.77888	0
SLC9A6	2.7782	0
KIAA1279	2.77733	0
TRIM36	2.77602	0
CYCSP19 /// RP11-3L10.1	-2.77601	0
PEX12	-2.77532	0
HNRNPK	2.7722	0
EMC1	-2.77171	1
TOP3A	2.7716	0
ZNF671	2.77128	0
MRPL32	-2.77116	0
EZH1	-2.77098	0
LOC101929910 /// LOC613037 /// NPIPA5 /// NPIPB3 /// NPIPB4 /// NPIPB5	-2.7706	0
SIGMAR1	-2.76932	0
VANGL1	-2.76893	0
TRIM37	2.76856	0
RAB10	2.76597	0
SELE	-2.76591	0
LIMS2	-2.76374	0
LIX1L	2.76369	0
RNF126	2.76328	0
CARKD	2.76227	0
GTF2A1	2.76038	0
RPE65	2.76003	0
MAP2K1	2.75955	0
PCP4L1	2.75873	0
SHC2	-2.7562	0
NKD1	-2.756	0
DNAJB1	2.75567	0
PIK3C2B	-2.75538	0
MRPL54	-2.75537	0
STMN1	2.75439	0
CCDC17	2.75353	0
PGF	-2.7535	0
IFIT1	2.75226	0
MIR4746 /// UBXN6	-2.75225	0
ZNF587B	-2.75223	0
WIF1	-2.75155	0
SLC5A4	2.75086	0
SPCS3	-2.75011	0
KLHL26	2.74885	0
VAT1	2.74879	0
ZNF546	-2.74852	0
HNRNPD	2.74642	0
WDR41	2.74597	0
MT1H	2.74482	0
SUMO3	2.74478	0
RAP1B	-2.74457	0
UNK	-2.74154	0
RP11-182L21.5	-2.74117	0
TSR1	-2.74116	0
ARL6IP6	2.74103	0
TRRAP	2.7408	0
AK093370 /// CTD-3046C4.1	2.73996	0
ANGPT4	2.73695	0
ATP5H	2.73653	0
PMEL	2.73633	0
SAMD4B	-2.73624	0
ALCAM	-2.73623	0
GSTA3	2.73584	0
ORC1	2.7358	0
VPS37A	2.73537	0
SNTG1	2.73528	0
TRIM33	2.73495	0
FZD6	2.73433	0
RP11-263K19.4	-2.7336	0
HAVCR1P1	-2.73289	0
RP11-631N16.2	-2.73211	0
PPIL1	-2.73161	0
RFK	2.72719	0
POM121L2	-2.72638	0
AC145343.2	2.72598	0
ENPP1	2.72529	0
MIR636 /// SRSF2	2.72517	0
FOXM1	2.72504	0
SLC26A2	-2.72433	0
VPS28	2.72401	0
CMTM1	-2.72354	0
DPH6-AS1	-2.72181	0
NCAPG2	2.72133	0
SP1	2.7201	0
PEBP1	-2.72008	0
OR52K3P	-2.71982	0
SDHA	2.71942	0
PLRG1	2.71907	0
MAGEB18	2.719	0
DTX2P1-UPK3BP1-PMS2P11	-2.71865	0
LRTOMT	2.71859	0
MED23	2.71847	0
DYX1C1 /// DYX1C1-CCPG1	2.71789	0
NSMCE1	-2.71723	0
PPP3CA	2.71707	0
ST3GAL5	2.71677	0
CDK5RAP3	-2.71443	0
ATG16L2	-2.71362	0
BOK	-2.71167	0
EIF1B	2.71119	0
MTF2	2.71048	0
ZNF776	2.70973	0
ANXA2P2	-2.70963	0
EFCC1	-2.70881	0
TMEM184A	-2.70833	0
LOC100131763	2.70825	0
AK8	-2.70812	0
CCNT2-AS1	2.70774	0
RAB27A	-2.70774	0
PPP1CB	2.70726	0
HNRNPUL2	2.70724	0
GSS	2.70638	0
RP11-1E4.1	-2.70553	0
ZBTB16	-2.70487	0
BC045784	2.70478	0
KDM3B	2.70429	0
PTPRU	2.70364	0
RP11-382B18.4	2.70312	0
FZD2	-2.70264	0
OGFOD3	-2.70211	0
DLL1	-2.70171	0
POLR2I	-2.70168	0
LOC646903	2.70051	0
CLEC11A	-2.70003	0
POLA1	2.6994	0
NFKBIB	-2.69938	0
CYFIP2	2.69928	0
ADAMTS1	2.69756	0
ARHGAP42	2.69745	0
WHSC1L1	2.69708	0
VPS4B	2.69698	0
MLKL	-2.69696	0
KBTBD4 /// PTPMT1	2.6959	0
WTAP	2.69572	0
WAC	2.69512	0
DAP	2.69467	0
LOC729291	-2.69353	0
MT1G	2.69324	0
RABL2A /// RABL2B	-2.69286	0
ARHGEF1	-2.69217	0
LOC101927703	2.69188	0
SUPT4H1	2.69137	0
ZSCAN18	-2.68928	0
TRIM26	2.6882	0
PRMT5	-2.68762	0
MZT1	2.68714	0
HAT1	2.68711	0
DEGS1	-2.68641	0
ZBTB33	2.68501	0
EXOSC6	2.68392	0
LOC101927482	-2.68315	0
KRT82	-2.68301	0
CEP78	2.68269	0
DIRAS2	2.68252	0
ANO6	2.68079	0
BANF1	2.68072	0
RNF139	2.68065	0
CDCA3	2.67912	0
OBSL1	2.67885	0
CD47	-2.67818	0
LOC101927382 /// PAX8-AS1	2.67776	0
TCEB1	2.67705	0
ITGA9-AS1	2.67668	0
AHNAK2	-2.67641	0
HIST1H1E	-2.67546	0
SELK	-2.675	0
GPR65	-2.67494	0
ANKRD20A1 /// ANKRD20A11P /// ANKRD20A2 /// ANKRD20A3 /// ANKRD20A4 /// ANKRD20A5P /// ANKRD20A9P /// LOC102723891 /// LOC102725051	-2.67453	0
TMEM239	-2.67386	0
C6orf164	-2.67298	0
CHID1	-2.6724	0
IL17RC	-2.67165	0
LMNB2	2.67043	0
LCT	-2.67011	0
LOC645166 /// LOC654342	-2.66942	0
PNPLA8	2.6681	0
LOC441025	-2.66791	0
ACMSD	-2.66745	0
FLJ36848	-2.66645	0
LOC100507477	-2.66579	0
LOC102606465	-2.66561	0
BIK	2.66534	0
LINC00341 /// SYNE3	2.6648	0
ABCD1	-2.66372	0
TMPRSS13	-2.6625	0
CRYGC	2.66228	0
PALLD	2.66193	0
RFC1	2.66166	0
ATAD3C	2.66082	0
RTBDN	-2.66025	0
DMXL1	-2.65995	0
FNBP1L	2.65977	0
KRAS	2.65785	0
HAUS1	2.65606	0
PPP4R2	2.65593	0
MIR4435-1HG /// RP11-181E10.3	-2.65578	0
LOC285423	2.65441	0
SCYL2	2.65399	0
GTF2H2 /// GTF2H2B /// GTF2H2C /// GTF2H2C_2	-2.65177	0
HIST1H4J	-2.65176	0
CST7	-2.65145	0
MIOX	2.65138	0
COPS3	2.65132	0
MAMSTR	-2.65105	0
SKA3	2.65011	0
SLC27A4	-2.64998	0
GPX1	-2.64957	0
LOC646736	2.64951	0
RNF123	-2.64881	1
ST13	2.64756	0
LOC91548	-2.64755	0
CHP1	2.64709	0
SNX16	2.64681	0
PI4K2B /// SEPSECS-AS1	2.64669	0
JMJD7-PLA2G4B /// PLA2G4B	-2.6458	0
AUH	-2.64557	0
LOC284632	2.64539	0
MBTPS2	-2.64474	0
PROX2	-2.6442	0
ABHD17B	2.6438	0
KLHL21	2.64359	0
SLC25A2	2.64358	0
C6orf211	2.6425	0
GPR32	-2.64215	0
CTD-2377D24.6	2.64211	0
DDX55	-2.64163	0
NOB1	-2.64111	0
CHIC2	2.6372	0
SAPCD2	-2.63715	0
AREL1	-2.63714	0
ZSCAN31	2.63676	0
SPATA19	-2.63654	0
CCDC69	2.63571	0
GPR15	-2.63387	0
PLLP	-2.63358	0
LRCH4 /// SAP25	-2.63253	0
MRPL12	-2.6318	0
GFOD1	-2.63162	0
ZNF331	-2.63081	0
RUSC1-AS1	-2.63009	0
LINC00691	-2.62973	0
DDX4	-2.62721	0
CDCA4	2.6268	0
SGK223	-2.62667	0
WSB2	2.62599	0
HNF4A-AS1	2.62512	0
IFT122 /// LOC101927266	2.62442	0
RP4-555D20.3	2.62401	0
CRHR2	-2.62289	0
CCDC152	-2.62269	0
SMG9	2.62188	0
CCDC36	-2.62167	0
SLC25A21	2.61999	0
NFATC3	2.61932	0
APBA2	-2.61902	0
EED	2.61858	0
NR2C2	2.61744	0
FBXL5	2.61659	0
RP11-247L20.4	-2.61509	0
RP13-30A9.2	-2.61481	0
PRKACG	-2.61459	0
TRMT10B	-2.61401	0
ETHE1	2.61393	0
PLA2G2F	-2.61345	0
HSD17B10	2.613	0
NMU	2.612	0
ETNPPL	2.61168	0
EGFEM1P	-2.61161	0
PLA2G4F	2.60997	0
LOC399491	-2.60953	0
ITIH4	-2.60897	0
INSM1	-2.60876	0
ACTR1A	2.60866	0
CSMD3	-2.60701	0
N4BP2	2.60632	0
PLK4	2.60602	0
DNAJC3	-2.60424	0
RB1CC1	2.60422	0
FAM189B	-2.60367	0
AC005785.2	-2.60307	0
FAM47E	-2.60307	0
FOXS1	-2.60233	0
HEBP2	2.60215	0
ANGPTL6	-2.60189	0
RAP2B	2.60183	0
TCRA /// TRAV8-1 /// TRAV8-1	-2.60146	0
CASP6	2.60136	0
RP11-355B11.2	-2.60085	0
UPP2	2.60029	0
RP4-657D16.3	-2.59854	0
KIF9-AS1	2.59808	0
LGI4	-2.59746	0
CAD	-2.59716	0
NPBWR1	-2.59533	0
ANXA5	2.59516	0
FGD1	2.59476	0
CA2	-2.5947	0
LHPP	2.59432	0
ING2	2.59416	0
LOC102723927	2.59385	0
MRPL2	-2.59364	0
NREP	2.59229	0
IFI27L1	-2.59047	0
SPRTN	2.58754	0
MRPL44	2.58741	0
LOC101930048 /// LOC101930053 /// VLDLR-AS1	-2.58668	0
RP11-16P6.1	-2.58658	0
PLEKHF2	2.5862	0
GSTM5	-2.58616	0
LOC101928717 /// SLC19A1	-2.5851	0
SNX10	2.58475	0
FAM83D	2.58402	0
GSN-AS1	2.58304	0
ICOS	-2.58284	0
SAC3D1	2.58239	0
DDX1	2.58196	0
RP11-945A11.2	-2.58164	0
DPM2	2.58045	0
COL4A1	2.57883	0
AC018755.16	-2.57798	0
RP11-75C9.1	2.57711	0
LPPR3	2.57647	0
SDAD1	-2.57567	0
LOC100506236	2.57444	0
KIF2C	2.57419	0
SFXN5	2.57067	0
SIRPAP1 /// SIRPAP1	2.57002	0
LOC100132207	2.56991	0
RP1-193H18.2	-2.5696	0
FNBP4	-2.56943	0
MPC2	2.56928	0
MAGEC3	-2.56879	0
LHX6	-2.5684	0
LINC00998	-2.56838	0
TEX33	-2.56807	0
TTC1	2.56604	0
AK123826 /// RP11-510M2.2	-2.56593	0
CDH15	-2.56365	0
CYP20A1	-2.56305	0
TREML2	-2.56222	0
FOXJ2	2.56197	0
PIAS3	2.5614	0
SLC25A42	-2.56105	0
YDJC	-2.55976	0
ESD	2.55963	0
ERP29	-2.55961	0
NUDT16L1	-2.55923	0
LOC101928273	2.55911	0
HSPE1	2.55722	0
DAB2IP	-2.55722	0
ACN9	-2.55714	0
CDC27	2.55697	0
RNF8	2.55639	0
GGT7	-2.55525	0
ST8SIA2	2.5551	0
TBCCD1	2.55408	0
MSANTD3-TMEFF1 /// TMEFF1	2.55363	0
NUTM2F /// NUTM2G	-2.55297	0
NDN	2.55172	0
DLGAP5	2.55075	0
IRF5	-2.55037	0
H3F3A /// H3F3B /// MIR4738	2.55014	0
ZNF628	-2.54932	0
ACOT13	2.54916	0
KCNJ1	-2.54835	0
PRKRIR	2.54806	0
STK38L	2.54787	0
BC035247 /// RP11-18H7.1	-2.54762	0
SLC41A3	2.5474	0
PTPRJ	-2.54598	0
LINC00970	-2.54482	0
C10orf32	-2.54372	0
URGCP	-2.54345	0
CPVL	-2.54226	0
ZNF645	2.54178	0
CKAP2 /// IGLJ3 /// IGLV3-19 /// IGLV3-19	-2.54175	0
FAM160B1	2.54144	0
MAGT1	-2.54121	0
SHPRH	2.54021	0
GOT2P1 /// GOT2P1	2.53908	0
LOC101927406	-2.53872	0
GCAT	-2.53749	0
SEPW1	-2.5374	0
RP11-753A21.1	-2.53714	0
KLHL15	2.53535	0
CYP7B1	-2.53495	0
FCGRT	-2.53166	0
NPIPB15	-2.53113	0
ERCC3	2.53051	0
PTRH2	-2.53028	0
LOC157740	-2.52955	0
AX748292	2.52953	0
ARHGAP4	-2.52909	0
CCDC79	2.52778	0
AGAP9	-2.52771	0
WDFY1	2.52666	0
SRRT	-2.52599	0
RIOK2	2.5245	0
MX1	2.52402	0
LOC339978	2.524	0
FDX1	2.52397	0
KRT6A	2.52358	0
GJD2	2.52322	0
SERPINF2	-2.52179	0
RP11-443B7.1	2.52159	0
SLC38A3	-2.52115	0
NOP10	2.52104	0
CCND3	2.52011	0
SCNN1G	-2.52004	0
CRIP1	2.51797	0
SAAL1	2.51714	0
SLC6A14	2.5156	0
CIAPIN1	2.51523	0
UGT1A1 /// UGT1A10 /// UGT1A3 /// UGT1A4 /// UGT1A5 /// UGT1A6 /// UGT1A7 /// UGT1A8 /// UGT1A9	-2.51506	0
DQ592230 /// RP4-555D20.2	-2.51484	0
PAICS	-2.51326	0
MEF2A	2.5131	0
HDGFL1	-2.51254	0
OSGEP	2.51216	0
KRTAP4-7	-2.5121	0
CNTFR-AS1	-2.51208	0
LOC100506124 /// TTC21B	2.51205	0
PGAM1	2.51176	0
MRPL47	2.51112	0
PROCR	-2.50966	0
PTTG1	2.50879	0
KIAA0509	-2.50864	0
NUP210L	2.50862	0
CDK2	2.50816	0
PIK3CD	2.50779	0
S100A11P1 /// S100A11P1	-2.50777	0
KISS1R	-2.50724	0
SNRPD3	2.50638	0
KRT83	-2.50633	0
IKBIP	-2.50551	0
HOXA3	-2.50531	0
MRPS33	-2.50518	0
UBE2L3	2.50417	0
SIX6	-2.5039	0
SNRPB	2.50347	0
TSPYL1	2.50293	0
LOC284454 /// MIR23A /// MIR24-2	-2.50229	0
ILF3	2.50196	0
SRSF5	-2.50148	0
SEC16A	2.5013	0
GTF2IRD1	-2.5011	0
CAPZB	-2.50048	0
CYB561A3	2.49892	0
UBE2D3	2.49875	0
CCNB1	2.49868	0
CARNS1	2.49808	0
PRELP	-2.49763	0
PHPT1	-2.49755	0
SMAD2	2.49725	0
FSBP /// RAD54B	2.4969	0
TSPYL4	2.49674	0
LAMTOR5	2.49636	0
LINC00485	-2.49573	0
RTN4R	2.4956	0
CFHR5	-2.4955	0
LOC101928614	2.49499	0
LOC101928160 /// ZNF707	-2.49372	0
AP3S1	2.49366	0
UBA1	2.49362	0
FBXO30	2.49316	0
CD2AP	2.492	0
PECR	-2.49153	0
MRPL21	-2.49048	0
PBX3	2.49039	0
TARP /// TRGC2 /// TRGV9	-2.4901	0
IFNA5 /// IFNA6	-2.48946	0
ARHGEF4	-2.48923	0
TROVE2	2.48857	0
BC047644	2.48846	0
ARL5A /// LOC101929356	2.48841	0
LOC100129476	2.48815	0
PRLH	-2.48739	0
VILL	-2.48673	0
ARID1B	-2.48607	0
ADAMTS9-AS2	2.48541	0
RP11-532F12.5	-2.48467	0
PCMTD2	2.4838	0
C1orf177	-2.48353	0
USP1	2.48293	0
MICB	2.48182	0
MYO1A	-2.48168	0
ATP5G2	2.48131	0
LOC100507600	-2.48101	0
PPFIBP1	-2.47942	0
CLPS	-2.4792	0
CTD-2537I9.5	-2.47875	0
ARL16	2.47684	0
LGALS4	-2.47674	0
DSCC1	2.47581	0
KCNIP2-AS1	-2.47578	0
TBX1	-2.47562	0
MICAL1	-2.4753	0
MTX2	2.47384	0
TRAM1	-2.47294	0
WBP11	2.47215	0
OR7E104P	-2.47191	0
ITGA9	-2.47179	0
MSH6	2.47144	0
HTRA1	2.47109	0
TFDP3	2.47063	0
NEU4	2.47046	0
CCDC167	2.46927	0
ZBTB47	-2.46856	0
CLDN16	2.46802	0
PHF10	2.46799	0
DOC2A	-2.46753	0
AGPAT4-IT1	-2.46534	0
PIM1	2.46501	0
SPTY2D1-AS1	2.46396	0
CASP3	2.46391	0
POU5F2	-2.45947	0
FXYD2	-2.45938	0
MYF5	2.45935	0
ZNF354A	2.45912	0
PNRC2	2.45871	0
MCMDC2	-2.45545	0
CIRH1A /// HAS3	2.45451	0
LINC00415 /// LINC00415	2.45377	0
TTK	2.45377	0
LINC00086	-2.4537	0
XPO1	2.4535	0
E2F7	2.45331	0
TAF5L	2.4531	0
FKBP1B	2.45134	0
CEP135	2.45126	0
SLAIN1	2.45051	0
SBK1	2.45028	0
FLJ12120	-2.4501	0
BRI3BP /// THRIL	-2.44894	0
ADAMTS7	-2.4489	0
GIMAP7	-2.44889	0
ZNF611	-2.44848	0
RP1-6P5.2	2.44843	0
GIMAP1-GIMAP5 /// GIMAP5	-2.4481	0
TNIP2	2.44788	0
NKX2-5	-2.44765	0
ZNF438	2.44739	0
DYNC1I2	-2.44675	0
NACAP1	-2.44626	0
NOL8	-2.4451	0
RFFL	-2.44505	0
FIG4	2.44474	0
GMNN	2.44459	0
FBXO46	2.44415	0
CCDC86	-2.4438	0
NMI	2.44254	0
CTA-292E10.6	-2.44213	0
OAZ3	-2.44186	0
RPL22L1	-2.44142	0
DBNDD2 /// SYS1 /// SYS1-DBNDD2	-2.44141	0
FGF13	2.44133	0
MRPL27	2.44123	0
DENND6A	2.44113	0
COL11A2	-2.44093	0
CHKB	-2.43995	0
NCR3LG1 /// RP1-239B22.5	-2.4397	0
SDC3	-2.4393	0
CD5	-2.43877	0
KIAA0226	-2.43869	0
HSP90AA1	2.43864	0
VN1R1	-2.4381	0
NXNL2	-2.43723	0
CENPQ	2.43705	0
CCDC27	-2.43628	0
FADD	2.43619	0
TAPT1-AS1	-2.43539	0
MRPS21	2.43505	0
LOC102723954	-2.43485	0
AATF	2.43473	0
PRPS1	2.43329	0
TUNAR	2.43299	0
ATP5A1	2.43259	0
AMPD3	2.43155	0
BOLA2 /// LOC101060386 /// LOC101060596 /// LOC101060604 /// LOC102723773 /// LOC613037 /// NPIPA5 /// NPIPB4 /// NPIPB5 /// SLC7A5P1 /// SMG1 /// SMG1P1 /// SMG1P2 /// SMG1P3 /// SMG1P5 /// SMG1P7	-2.43074	0
FIGF /// PIR-FIGF	-2.42999	0
DDX17	-2.42998	0
PLA2G7	2.42983	0
NRG1-IT1	-2.42889	0
USP48	2.42875	0
LINC00266-1	2.42826	0
MRGPRX4	-2.42802	0
CBLL1	2.42782	0
ARHGAP19	2.42666	0
KDM1A	2.42658	0
RP3-508I15.21	-2.42636	0
ATG9A	-2.42627	0
SLC25A43	-2.42601	0
CALCR	-2.42573	0
P2RY8	-2.42563	0
SRD5A3	-2.42543	0
NIPA1	2.42513	0
KIAA1324	-2.4248	0
RP11-783K16.13	-2.42461	0
HKR1	-2.42416	0
FANCA	-2.42401	0
RHBDD3	-2.42389	0
LOC100505912	-2.42363	0
RPL37A	-2.42287	0
CUTA	-2.42245	0
SCTR	2.42223	0
C3AR1	-2.42104	0
ACADM	2.42047	0
CTBP1	2.41972	0
BCL2L12	2.4196	0
SKP2	2.41938	0
ANLN	2.4185	0
SLK	2.41843	0
OR4D2	-2.41719	0
ANGEL2	-2.4171	0
GNAQ	2.41699	0
GSKIP	2.41696	0
MAGOH /// MAGOHB	2.41676	0
IGHD /// IGHG1 /// IGHM	2.41612	0
LIMS1 /// LIMS3 /// LIMS3L	2.41402	0
GIMAP2	-2.41385	0
UBXN10-AS1	-2.41347	0
GHDC	-2.41345	0
LCLAT1	-2.41221	0
ABHD14A-ACY1 /// ACY1	-2.41218	0
ESF1	-2.41083	0
DERA	2.41083	0
CRY1	2.41057	0
LOC101927143	-2.41036	0
FAM107B	-2.41031	0
CDC37	-2.4095	0
TCEA2	2.40916	0
CABS1	-2.4078	0
KIF20A	2.40764	0
SKIV2L	2.40715	0
CALR	-2.40707	0
GAR1	-2.40628	0
HIST3H2A	2.40465	0
ZCCHC9	2.40445	0
NANP	2.40438	0
CIDEA	-2.40387	0
MIR6840 /// PILRB /// STAG3L5P-PVRIG2P-PILRB	-2.40319	0
HIST1H2AB	2.40286	0
MRPL33	2.40229	0
IL17A	-2.40142	0
CA5A	2.40036	0
PQBP1	2.39998	0
LOC646626	-2.39883	0
C5orf34	2.39751	0
LOC101927668 /// MACC1	2.39726	0
GRK7	2.39723	0
MRFAP1	2.39459	0
STK10	2.39434	0
SLN	-2.39429	0
DNAJB6	2.39427	0
ALDH3A2	2.39387	0
ATIC	-2.39379	0
STAT1	2.39336	0
SNW1	2.39332	0
C19orf24	-2.39315	0
RNF186	-2.39231	0
BTBD1	2.39197	0
RNF168	-2.39172	0
ACBD5	2.39137	0
SLC25A28	2.39104	0
LOC101929473	2.39094	0
EPSTI1	-2.38956	0
GET4 /// RP11-449P15.2	2.3895	0
RPS17P5 /// RPS17P5	-2.38898	0
ECH1	2.38837	0
TRNP1	-2.38826	0
FCGR1B	2.38637	0
FAM47B	-2.38621	0
KRT9	-2.38614	0
RP3-334F4.2	2.38555	0
PFKM	-2.38501	0
KCNN1	-2.38386	0
ESPN	-2.38351	0
ARHGAP6	-2.38337	0
HOXD10	-2.38277	0
TTC28-AS1	2.38256	0
C12orf49	2.38149	0
PKM	2.38087	0
LINC00836	-2.38014	0
ZFAND6	2.38013	0
AKIRIN1	2.37977	0
BTBD6	2.37921	0
BRK1	2.37915	0
KCNJ16	2.37915	0
WDR76	2.37909	0
ZNF451	2.37877	0
MYB	-2.37842	0
HOXB8	-2.37758	0
LIN52	2.37697	0
TTC17	-2.37678	0
ANGPTL7	2.37648	0
CTF1	2.37637	0
NSF	-2.37522	0
LOC101929757	-2.37482	0
EXOC3L2	-2.37473	0
CDR2 /// LOC101060399	2.37466	0
SHCBP1L	-2.37466	0
FAM201B /// LOC648761	-2.37462	0
GOPC	2.37443	0
RAB31	-2.37408	0
LOC101927552	2.37387	0
NDST2 /// ZSWIM8-AS1	-2.37374	0
CCDC102B	-2.37359	0
SP140L	-2.37287	0
MAVS	-2.37192	0
GPBP1	2.37134	0
ZNF404	-2.37119	0
HLA-DRA	-2.37086	0
IL11	-2.36963	0
UROD	2.36948	0
PSMB1	2.36805	0
MLLT11	2.36789	0
RASL11A	-2.36771	0
IGSF8	-2.36769	0
LOC100506585	-2.36758	0
LOC101928625 /// MED21	2.36646	0
NUTM2A-AS1	-2.36627	0
PPP3R2	2.36626	0
DMRTB1	-2.36609	0
DUXAP10 /// LINC01296	-2.3657	0
FAM71E2	-2.36549	0
ZC3HC1	2.36531	0
CLPX	2.36472	0
LOC100132319	-2.36451	0
LOC100506530	-2.36406	0
SNX4	2.36348	0
PACRG-AS1	-2.36276	0
SFR1	2.36268	0
OVCH1-AS1	2.36189	0
LOC51145	-2.36153	0
NAT6	2.36126	0
LOC100131303	-2.36074	0
[truncated: 21,522 more rows]

[truncated: 13 more sheets: Figure 4a, Figure 4b-d, Figure 5a, Figure 5b-d, Figure 5e, Figure 5f, Figure S2,3, Figure S4, Figure S5a-b, Figure S5c, Figure S6, Figure S7, Figure S8]
